# Supplementary material for: Molecular epidemiology of a multidrug-resistant Shigella sonnei outbreak in Tunisia (2022–2023) using whole-genome sequencing
Source: Microb Genom. 2025 Mar 6;11(3):001362. doi: 10.1099/mgen.0.001362 (PMC11936343; doi:10.1099/mgen.0.001362)
Supplement: Uncited Supplementary Material 2. [file mgen-11-01362-s002.xlsx]

## Sheet: Supplementary Table S1
Supplementary Table S1. Metadata, genotypes and AMR findings of all 24 Tunisian Shigella sonnei genomes analyzed in this study
Strain metadata							Achtman 7 Gene MLST	cgMLST V1 + HierCC V1			Genotype based on Hawkey et al. scheme		Phenotypic antimicrobial resistance profile (S: Susceptible, standard dosing regiment; I: Susceptible, increased exposure (intermediate); R: Resistant)																						Antimicrobial resistance mutations						Antimicrobial resistance genes (Resfinder)
Sequence ID	Bioproject	SRA accession number	BioSample accession number	Enterobase Uberstrain	Strain ID	Collection date	ST	cgST	HC5	HC10	Subclade	Name	Ampicillin	Amoxicillin/clavulanic acid	Ticarcillin	Ticarcillin/clavulanic acid	Piperacillin	Piperacillin/tazobactam	Mecillinam	Cephalexin	Cefuroxime	Cefotaxime	Ceftazidime	Cefepime	Aztreonam	Ertapenem	Imipenem	Meropenem	Extended-Spectrum Beta-lactamase	Pefloxacin	Ciprofloxacin	Trimethoprim/Sulfamethoxazole	Azithromycin	Tetracycline	parC (S80I)	gyrA (S83L)	gyrA (S83A)	gyrA (D87G)	gyrA (D87N)	gyrA (D87Y)	blaCTX-M-15	blaTEM-35	qnrS1	tet(A)	sul2	dfrA1	mph(A)	erm(B)	aph(6)-Id
SS_TNSF_24	PRJNA1111155	SRR29013071	SAMN41385076	ESC_LB4681AA	PUR2081-23	2023-07-17	ST-152	cgST-210926	HC5-205863	HC10-20662	3.6.3	Central Asia III	R	S	R	S	R	S	S	R	R	R	I	S	I	S	S	S	Yes	R	I	R	R	R	Absent	Absent	Absent	Absent	Absent	Present	Detected	Not detected	Detected	Detected*	Detected*	Detected	Detected	Not detected	Detected*
SS_TNSF_23	PRJNA1111155	SRR29013072	SAMN41385075	ESC_LB4671AA	PUR2918-23	2023-11-30	ST-152	cgST-210926	HC5-205863	HC10-20662	3.6.3	Central Asia III	R	S	R	S	R	S	S	R	R	R	I	S	I	S	S	S	Yes	R	I	R	R	R	Absent	Absent	Absent	Absent	Absent	Present	Detected	Not detected	Detected	Detected	Detected	Detected	Detected	Not detected	Detected
SS_TNSF_22	PRJNA1111155	SRR29013073	SAMN41385074	ESC_LB4682AA	B2321-23	2023-08-31	ST-152	cgST-210926	HC5-205863	HC10-20662	3.6.3	Central Asia III	R	S	R	S	R	S	S	R	R	R	I	S	I	S	S	S	Yes	R	I	R	R	R	Absent	Absent	Absent	Absent	Absent	Present	Detected	Not detected	Detected	Detected**	Detected	Detected	Detected	Not detected	Detected
SS_TNSF_21	PRJNA1111155	SRR29013074	SAMN41385073	ESC_LB4683AA	PUR2153-23	2023-07-27	ST-152	cgST-210926	HC5-205863	HC10-20662	3.6.3	Central Asia III	R	S	R	S	R	S	S	R	R	R	I	S	I	S	S	S	Yes	R	I	R	R	R	Absent	Absent	Absent	Absent	Absent	Present	Detected	Not detected	Detected	Detected	Detected	Detected	Detected	Not detected	Detected
SS_TNSF_20	PRJNA1111155	SRR29013076	SAMN41385072	ESC_LB4684AA	B1272-23	2023-05-15	ST-152	cgST-205863	HC5-205863	HC10-20662	3.6.3	Central Asia III	R	S	R	S	R	S	S	R	R	R	I	S	I	S	S	S	Yes	R	I	R	R	R	Absent	Absent	Absent	Absent	Absent	Present	Detected	Not detected	Detected	Detected	Detected	Detected	Detected	Not detected	Detected
SS_TNSF_19	PRJNA1111155	SRR29013077	SAMN41385071	ESC_LB4685AA	B862-23	2023-04-07	ST-152	cgST-210926	HC5-205863	HC10-20662	3.6.3	Central Asia III	R	S	R	S	R	S	S	R	R	R	S	S	I	S	S	S	Yes	R	I	R	R	R	Absent	Absent	Absent	Absent	Absent	Present	Detected	Not detected	Detected	Detected	Detected**	Detected	Detected	Not detected	Detected
SS_TNSF_18	PRJNA1111155	SRR29013078	SAMN41385070	ESC_LB4686AA	B90-23	2023-01-10	ST-152	cgST-210926	HC5-205863	HC10-20662	3.6.3	Central Asia III	R	S	R	S	R	R	S	R	R	R	S	S	I	S	S	S	Yes	R	I	R	R	S	Absent	Absent	Absent	Absent	Absent	Present	Detected	Not detected	Detected	Not detected	Not detected	Detected	Detected	Not detected	Not detected
SS_TNSF_17	PRJNA1111155	SRR29013079	SAMN41385069	ESC_LB4687AA	PUR3062-22	2022-12-21	ST-152	cgST-211214	HC5-198582	HC10-20662	3.6.3	Central Asia III	R	R	R	R	R	R	S	R	R	R	S	S	I	S	S	S	Yes	R	I	R	R	R	Absent	Absent	Absent	Absent	Absent	Present	Detected	Detected	Detected	Detected	Detected	Detected	Detected	Not detected	Detected
SS_TNSF_16	PRJNA1111155	SRR29013080	SAMN41385068	ESC_LB4688AA	PL640-22	2022-12-05	ST-152	cgST-208914	HC5-198582	HC10-20662	3.6.3	Central Asia III	R	S	R	S	R	S	S	R	R	R	S	S	I	S	S	S	Yes	R	I	R	R	R	Absent	Absent	Absent	Absent	Absent	Present	Detected	Not detected	Detected	Detected	Detected	Detected	Detected	Not detected	Detected
SS_TNSF_15	PRJNA1111155	SRR29013081	SAMN41385067	ESC_LB4689AA	C2402-22	2022-11-26	ST-152	cgST-211214	HC5-198582	HC10-20662	3.6.3	Central Asia III	R	S	R	S	R	S	S	R	R	R	S	S	I	S	S	S	Yes	R	I	R	R	R	Absent	Absent	Absent	Absent	Absent	Present	Detected	Not detected	Detected	Detected	Detected	Detected	Detected	Not detected	Detected
SS_TNSF_14	PRJNA1111155	SRR29013082	SAMN41385066	ESC_LB4690AA	PUR2697-22	2022-11-23	ST-152	cgST-211214	HC5-198582	HC10-20662	3.6.3	Central Asia III	R	S	R	S	R	S	S	R	R	R	S	S	I	S	S	S	Yes	R	I	R	R	R	Absent	Absent	Absent	Absent	Absent	Present	Detected	Not detected	Detected	Detected	Detected	Detected	Detected	Not detected	Detected
SS_TNSF_13	PRJNA1111155	SRR29013083	SAMN41385065	ESC_LB4691AA	PUR2630-22	2022-11-18	ST-152	cgST-210926	HC5-205863	HC10-20662	3.6.3	Central Asia III	R	S	R	S	R	S	S	R	R	R	S	S	I	S	S	S	Yes	R	I	R	S	R	Absent	Absent	Absent	Absent	Absent	Present	Detected	Not detected	Detected	Detected	Detected	Detected	Not detected	Not detected	Detected
SS_TNSF_12	PRJNA1111155	SRR29013084	SAMN41385064	ESC_LB4692AA	PUR2594-22	2022-11-16	ST-152	cgST-211214	HC5-198582	HC10-20662	3.6.3	Central Asia III	R	S	R	S	R	S	S	R	R	R	S	S	I	S	S	S	Yes	R	I	R	R	R	Absent	Absent	Absent	Absent	Absent	Present	Detected	Not detected	Detected	Detected	Detected	Detected	Detected	Not detected	Detected
SS_TNSF_11	PRJNA1111155	SRR29013085	SAMN41385063	ESC_LB4693AA	PUR2537-22	2022-11-10	ST-152	cgST-211214	HC5-198582	HC10-20662	3.6.3	Central Asia III	R	S	R	S	R	S	S	R	R	R	S	S	I	S	S	S	Yes	R	I	R	R	R	Absent	Absent	Absent	Absent	Absent	Present	Detected	Not detected	Detected	Detected	Detected	Detected	Detected	Detected*	Detected
SS_TNSF_10	PRJNA1111155	SRR29013064	SAMN41385062	ESC_LB4675AA	PUR2451-22	2022-11-03	ST-152	cgST-210926	HC5-205863	HC10-20662	3.6.3	Central Asia III	R	S	R	S	R	S	S	R	R	R	S	S	I	S	S	S	Yes	R	I	R	R	R	Absent	Absent	Absent	Absent	Absent	Present	Detected	Not detected	Detected	Detected	Detected	Detected	Detected	Not detected	Detected
SS_TNSF_09	PRJNA1111155	SRR29013065	SAMN41385061	ESC_LB4676AA	PUR2436-22	2022-11-02	ST-152	cgST-211214	HC5-198582	HC10-20662	3.6.3	Central Asia III	R	S	R	S	R	S	S	R	R	R	S	S	I	S	S	S	Yes	R	I	R	R	R	Absent	Absent	Absent	Absent	Absent	Present	Detected	Not detected	Detected	Detected	Detected	Detected	Detected	Not detected	Detected
SS_TNSF_08	PRJNA1111155	SRR29013066	SAMN41385060	ESC_LB4670AA	PUR2298-22	2022-10-20	ST-152	cgST-210672	HC5-210672	HC10-20662	3.6.3	Central Asia III	R	S	R	S	R	S	S	R	R	R	S	S	I	S	S	S	Yes	R	I	R	R	R	Absent	Absent	Absent	Absent	Absent	Present	Detected	Not detected	Detected	Detected	Detected	Detected	Detected	Not detected	Detected
SS_TNSF_07	PRJNA1111155	SRR29013067	SAMN41385059	ESC_LB4677AA	B2324-22	2022-10-14	ST-152	cgST-210926	HC5-205863	HC10-20662	3.6.3	Central Asia III	R	S	R	S	R	S	S	R	R	R	S	S	I	S	S	S	Yes	R	I	R	S	R	Absent	Absent	Absent	Absent	Absent	Present	Detected	Not detected	Detected	Detected	Detected	Detected	Not detected	Not detected	Detected
SS_TNSF_06	PRJNA1111155	SRR29013068	SAMN41385058	ESC_LB4678AA	B2252-22	2022-10-10	ST-152	cgST-211214	HC5-198582	HC10-20662	3.6.3	Central Asia III	R	S	R	S	R	S	S	R	R	R	S	S	I	S	S	S	Yes	R	I	R	S	R	Absent	Absent	Absent	Absent	Absent	Present	Detected	Not detected	Detected	Detected	Detected	Detected	Not detected	Not detected	Detected
SS_TNSF_05	PRJNA1111155	SRR29013069	SAMN41385057	ESC_LB4679AA	B2236-22	2022-10-04	ST-152	cgST-210672	HC5-210672	HC10-20662	3.6.3	Central Asia III	R	S	R	S	R	S	S	R	R	R	I	S	R	S	S	S	Yes	R	I	R	R	R	Absent	Absent	Absent	Absent	Absent	Present	Detected	Not detected	Detected	Detected	Detected	Detected	Detected	Not detected	Detected
SS_TNSF_04	PRJNA1111155	SRR29013070	SAMN41385056	ESC_LB4680AA	B2092-22	2022-09-19	ST-152	cgST-211214	HC5-198582	HC10-20662	3.6.3	Central Asia III	R	S	R	S	R	S	S	R	R	R	S	S	I	S	S	S	Yes	R	I	R	R	R	Absent	Absent	Absent	Absent	Absent	Present	Detected	Not detected	Detected	Detected*	Detected*	Detected	Detected	Not detected	Detected*
SS_TNSF_03	PRJNA1111155	SRR29013075	SAMN41385055	ESC_LB4672AA	PUR1822-22	2022-09-02	ST-152	cgST-127002	HC5-127002	HC10-20662	3.7.25	MSM4	R	S	R	S	R	S	S	R	R	R	S	S	I	S	S	S	Yes	R	I	R	S	R	Absent	Absent	Absent	Absent	Absent	Absent	Detected	Not detected	Detected	Detected	Detected	Detected	Not detected	Not detected	Detected
SS_TNSF_02	PRJNA1111155	SRR29013086	SAMN41385054	ESC_LB4694AA	PUR1646-22	2022-08-16	ST-152	cgST-211214	HC5-198582	HC10-20662	3.6.3	Central Asia III	R	S	R	S	R	S	S	R	R	R	S	S	I	S	S	S	Yes	R	I	R	R	R	Absent	Absent	Absent	Absent	Absent	Present	Detected	Not detected	Detected	Detected	Detected	Detected	Detected	Not detected	Detected
SS_TNSF_01	PRJNA1111155	SRR29013087	SAMN41385053	ESC_LB4695AA	PUR1416-22	2022-07-20	ST-152	cgST-211214	HC5-198582	HC10-20662	3.6.3	Central Asia III	R	S	R	S	R	S	S	R	R	R	S	S	I	S	S	S	Yes	R	I	R	R	R	Absent	Absent	Absent	Absent	Absent	Present	Detected	Not detected	Detected	Detected	Detected	Detected	Detected	Not detected	Detected
All ST, cgST, HC and genotype results were inferred based on shovill-generated assemblies.
Antimicrobial resistance determinants (AMR) were recorded as "detected" if identified using ResFinder (via the Abricate tool) on locally generated Shovill assemblies. These results were compared to ResFinder results from EnteroBase.
All AMR genes were detected using both methods, except for the following discrepencies:
*Detected exclusively using the Abricate tool (ResFinder databse) on locally generated Shovill assemblies (with default parameters: minimum identity and coverage of 80%).
**Detected in EnteroBase-generated ResFinder results and and in locally generated Shovill assemblies when the minimum coverage threshold was reduced to 70% (with default identity threshold at 80%).
[truncated: 1 more columns]

## Sheet: Supplementary Table S2
Supplementary Table S2. Strain metadata, sequence types (ST), core genome multi-locus sequence types (cgMLST), HierCC clusters, subclades, assembly stats and detected antimicrobial resistance determinants of international sequences retrieved from EnteroBase
Strain metadata																					Achtman 7 Gene MLST	cgMLST V1 + HierCC V1			Genotype based on Hawkey et al. scheme	Assembly stats								Antimicrobial resistance determinants (Resfinder)
Uberstrain	Data Source(Accession No.;Sequencing Platform;Sequencing Library;Insert Size;Experiment;Status)	Source Niche	Source Type	Source Details	Collection Year	Collection Month	Collection Day	Continent	Country	Region	District	Lab Contact	Species	Bio Project ID	Project ID	Sample ID	Secondary Sample ID	Date Entered	Release Date	Barcode	ST	cgST	HC5	HC10	subclade	Coverage	N50	Length	Species	Contig Number(>=200 bp)	Low Quality Bases	Version	Assembly barcode	qnrS1_1	mdf(A)_1	sul2_2	aph(3'')-Ib_5	aph(6)-Id_1	tet(A)_6	dfrA1_8	blaCTX-M-15_1	mph(A)_2	qnrB19_1	sul2_14	dfrA5_1	sul1_5	blaTEM-1D_1	dfrA17_1	aadA5_1
ESC_DA1530AA	SRR3531733;ILLUMINA;Paired;;SRX1767129;SRA	Human	Human	Homo sapiens; human	2015	9		Europe	United Kingdom			Public Health England	Shigella sonnei	PRJNA315192	SRP071789	SAMN05004424	SRS1439985	2016-05-19	2016-05-18	ESC_DA1530AA	152	21140	20885	20662	3.6.3	102	23504	4755702	Escherichia coli / Shigella;99.8%	559	5769	3.41	ESC_GA8499AA_AS	0	1	1	1	1	1	1	0	0	0	0	0	0	0	0	0
ESC_DA1689AA	SRR3531023;ILLUMINA;Paired;;SRX1766928;SRA	Human	Human	Homo sapiens; human	2015	9		Europe	United Kingdom	England	Bournemouth, Christchurch and Poole	Public Health England	Shigella sonnei	PRJNA315192	SRP071789	SAMN05004360	SRS1439889	2016-05-19	2016-05-18	ESC_DA1689AA	152	108041	20885	20662	3.6.3	95	23421	4603271	Escherichia coli / Shigella;97.45%	467	60187	4.1	ESC_EB3218AA_AS	0	1	0	0	0	0	1	0	0	0	0	0	0	0	0	0
ESC_DA1712AA	SRR3530646;ILLUMINA;Paired;;SRX1766826;SRA	Human	Human	Homo sapiens; human	2016	4		Europe	United Kingdom	England	Bournemouth, Christchurch and Poole	Public Health England	Shigella sonnei	PRJNA315192	SRP071789	SAMN05004330	SRS1439828	2016-05-19	2016-05-18	ESC_DA1712AA	152	108053	20980	20662	3.6.3	63	22028	4652934	Escherichia coli / Shigella;97.33%	515	73654	4.1	ESC_EB3231AA_AS	1	1	1	1	1	1	1	1	0	0	0	0	0	0	0	0
ESC_DA1735AA	SRR3530622;ILLUMINA;Paired;;SRX1766802;SRA	Human	Human	Homo sapiens; human	2016	3		Europe	United Kingdom	England	Bournemouth, Christchurch and Poole	Public Health England	Shigella sonnei	PRJNA315192	SRP071789	SAMN05004305	SRS1439796	2016-05-19	2016-05-18	ESC_DA1735AA	152	108069	20662	20662	3.6.3	77	24992	4532923	Escherichia coli / Shigella;97.51%	420	53928	4.1	ESC_EB3247AA_AS	0	1	1	1	1	1	1	0	0	0	0	0	0	0	0	0
ESC_DA1841AA	SRR3530457;ILLUMINA;Paired;;SRX1766676;SRA	Human	Human	Homo sapiens; human	2015	9		Europe	United Kingdom	England	Bournemouth, Christchurch and Poole	Public Health England	Shigella sonnei	PRJNA315192	SRP071789	SAMN05004000	SRS1439677	2016-05-19	2016-05-18	ESC_DA1841AA	152	108117	20885	20662	3.6.3	97	23441	4496218	Escherichia coli / Shigella;97.96%	443	64419	4.1	ESC_EB3295AA_AS	0	1	1	1	1	1	1	0	0	0	0	0	0	0	0	0
ESC_EA5523AA	SRR4195588;ILLUMINA;Paired;;SRX2147016;SRA	Human	Human	Homo sapiens; human	2015	12		Europe	United Kingdom	England		Public Health England	Shigella sonnei	PRJNA315192	SRP071789	SAMN05750775	SRS1678260	2016-09-10	2016-09-08	ESC_EA5523AA	152	108241	30654	20662	3.6.3	118	24416	4431591	Escherichia coli / Shigella;98.73%	422	54536	4.1	ESC_EB3430AA_AS	0	1	1	1	1	1	1	0	0	0	0	0	0	0	0	0
ESC_FA0908AA	SRR4788282;ILLUMINA;Paired;;SRX2318486;SRA	Human	Human	Homo sapiens; human	2016	4		Europe	United Kingdom			Public Health England	Shigella sonnei	PRJNA315192	SRP071789	SAMN05966802	SRS1775080	2016-11-03	2016-11-03	ESC_FA0908AA	152	108254	20885	20662	3.6.3	86	20399	4530254	Escherichia coli / Shigella;98.22%	579	66377	4.1	ESC_EB3445AA_AS	0	1	1	1	1	1	1	0	0	0	0	0	0	0	0	0
ESC_FA0911AA	SRR4788274;ILLUMINA;Paired;;SRX2318478;SRA	Human	Human	Homo sapiens; human	2016	6		Europe	United Kingdom			Public Health England	Shigella sonnei	PRJNA315192	SRP071789	SAMN05966797	SRS1775072	2016-11-03	2016-11-02	ESC_FA0911AA	152	108255	20980	20662	3.6.3	108	23333	4735613	Escherichia coli / Shigella;96.92%	507	53701	4.1	ESC_EB3447AA_AS	1	1	1	1	1	1	1	1	0	0	0	0	0	0	0	0
ESC_FA1019AA	SRR4787895;ILLUMINA;Paired;;SRX2318098;SRA	Human	Human	Homo sapiens; human	2016	9		Europe	United Kingdom			Public Health England	Shigella sonnei	PRJNA315192	SRP071789	SAMN05966248	SRS1774699	2016-11-03	2016-11-03	ESC_FA1019AA	152	101353	20885	20662	3.6.3	81	23440	4574979	Escherichia coli / Shigella;98.52%	437	55741	4.1	ESC_EB3469AA_AS	0	1	1	1	1	1	1	0	0	0	0	0	0	0	0	0
ESC_FA1031AA	SRR4787874;ILLUMINA;Paired;;SRX2318077;SRA	Human	Human	Homo sapiens; human	2016	6		Europe	United Kingdom			Public Health England	Shigella sonnei	PRJNA315192	SRP071789	SAMN05966234	SRS1774679	2016-11-03	2016-11-02	ESC_FA1031AA	152	108279	20980	20662	3.6.3	105	23441	4720659	Escherichia coli / Shigella;97.45%	505	53098	4.1	ESC_EB3470AA_AS	1	1	1	1	1	1	1	1	0	0	0	0	0	0	0	0
ESC_FA1169AA	SRR4787270;ILLUMINA;Paired;;SRX2317473;SRA	Human	Human	Homo sapiens; human	2016	5		Europe	United Kingdom			Public Health England	Shigella sonnei	PRJNA315192	SRP071789	SAMN05965548	SRS1774091	2016-11-03	2016-11-02	ESC_FA1169AA	152	108301	20980	20662	3.6.3	91	24495	4504928	Escherichia coli / Shigella;96.93%	438	47531	4.1	ESC_EB3497AA_AS	1	1	1	1	1	1	1	1	0	0	0	0	0	0	0	0
ESC_FA1233AA	SRR4787057;ILLUMINA;Paired;;SRX2317260;SRA	Human	Human	Homo sapiens; human	2015	9		Europe	United Kingdom			Public Health England	Shigella sonnei	PRJNA315192	SRP071789	SAMN05965383	SRS1773881	2016-11-03	2016-11-02	ESC_FA1233AA	152	108321	20885	20662	3.6.3	64	23441	4633969	Escherichia coli / Shigella;97.68%	454	62886	4.1	ESC_EB3510AA_AS	0	1	1	1	1	1	1	0	0	0	0	0	0	0	0	0
ESC_FA1820AA	SRR4897759;ILLUMINA;Paired;;SRX2326997;SRA	Human	Human	Homo sapiens; human	2016	5		Europe	United Kingdom			Public Health England	Shigella sonnei	PRJNA315192	SRP071789	SAMN05981010	SRS1782456	2016-11-08	2016-11-05	ESC_FA1820AA	152	108332	20980	20662	3.6.3	96	23337	4649397	Escherichia coli / Shigella;97.14%	476	72804	4.1	ESC_EB3533AA_AS	1	1	1	1	1	1	1	1	0	0	0	0	0	0	0	0
ESC_FA1823AA	SRR4897756;ILLUMINA;Paired;;SRX2326994;SRA	Human	Human	Homo sapiens; human	2016	5		Europe	United Kingdom			Public Health England	Shigella sonnei	PRJNA315192	SRP071789	SAMN05981029	SRS1782453	2016-11-08	2016-11-05	ESC_FA1823AA	152	108335	34773	20662	3.6.3	111	25017	4433390	Escherichia coli / Shigella;97.83%	421	48734	4.1	ESC_EB3534AA_AS	0	1	1	1	1	1	1	0	0	0	0	0	0	0	0	0
ESC_FA1827AA	SRR4897738;ILLUMINA;Paired;;SRX2326977;SRA	Human	Human	Homo sapiens; human	2016	8		Europe	United Kingdom			Public Health England	Shigella sonnei	PRJNA315192	SRP071789	SAMN05980989	SRS1782435	2016-11-08	2016-11-05	ESC_FA1827AA	152	108338	20980	20662	3.6.3	114	22883	4668866	Escherichia coli / Shigella;96.61%	471	140285	4.1	ESC_EB3535AA_AS	1	1	1	1	1	1	1	1	0	0	0	0	0	0	0	0
ESC_FA1844AA	SRR4897684;ILLUMINA;Paired;;SRX2326929;SRA	Human	Human	Homo sapiens; human	2016	5		Europe	United Kingdom			Public Health England	Shigella sonnei	PRJNA315192	SRP071789	SAMN05980950	SRS1782392	2016-11-08	2016-11-05	ESC_FA1844AA	152	108301	20980	20662	3.6.3	96	23656	4506943	Escherichia coli / Shigella;97.89%	453	99442	4.1	ESC_EB3538AA_AS	1	1	1	1	1	1	1	1	0	0	0	0	0	0	0	0
ESC_FA1989AA	SRR4897294;ILLUMINA;Paired;;SRX2326569;SRA	Human	Human	Homo sapiens; human	2016	5		Europe	United Kingdom			Public Health England	Shigella sonnei	PRJNA315192	SRP071789	SAMN05980503	SRS1782033	2016-11-08	2016-11-04	ESC_FA1989AA	152	108366	20980	20662	3.6.3	174	23436	4529734	Escherichia coli / Shigella;97.31%	465	68937	4.1	ESC_EB3564AA_AS	1	1	1	1	1	1	1	1	0	0	0	0	0	0	0	0
ESC_FA2012AA	SRR4897241;ILLUMINA;Paired;;SRX2326517;SRA	Human	Human	Homo sapiens; human	2016	8		Europe	United Kingdom			Public Health England	Shigella sonnei	PRJNA315192	SRP071789	SAMN05980446	SRS1781986	2016-11-08	2016-11-04	ESC_FA2012AA	152	108365	20662	20662	3.6.3	108	23660	4432701	Escherichia coli / Shigella;99.06%	415	46330	4.1	ESC_EB3567AA_AS	0	1	1	1	1	1	1	0	0	0	0	0	0	0	0	0
ESC_FA2472AA	SRR5006338;ILLUMINA;Paired;;SRX2338167;SRA	Human	Human	Homo sapiens; human	2016	5		Europe	United Kingdom			Public Health England	Shigella sonnei	PRJNA315192	SRP071789	SAMN06006407	SRS1791175	2016-11-14	2016-11-09	ESC_FA2472AA	152	108386	20662	20662	3.6.3	111	23441	4672309	Escherichia coli / Shigella;97.7%	498	60067	4.1	ESC_EB3592AA_AS	1	1	1	1	1	1	1	1	0	0	0	0	0	0	0	0
ESC_FA2569AA	SRR5005341;ILLUMINA;Paired;;SRX2337169;SRA	Human	Human	Homo sapiens; human	2016	10		Europe	United Kingdom			Public Health England	Shigella sonnei	PRJNA315192	SRP071789	SAMN06005951	SRS1790411	2016-11-14	2016-11-09	ESC_FA2569AA	152	108396	34773	20662	3.6.3	142	23550	4587363	Escherichia coli / Shigella;98.54%	471	51002	4.1	ESC_EB3602AA_AS	0	1	1	1	1	1	1	0	0	0	0	0	0	0	0	0
ESC_FA3420AA	SRR5023698;ILLUMINA;Paired;;SRX2350408;SRA	Human	Human	Homo sapiens; human	2015	9		Europe	United Kingdom			Public Health England	Shigella sonnei	PRJNA315192	SRP071789	SAMN06017300	SRS1800524	2016-11-16	2016-11-16	ESC_FA3420AA	152	108434	20885	20662	3.6.3	113	23656	4536091	Escherichia coli / Shigella;97.94%	454	50544	4.1	ESC_EB3633AA_AS	0	1	1	1	1	1	1	0	0	0	0	0	0	0	0	0
ESC_FA7927AA	ERR1810588;ILLUMINA;Paired;500;ERX1873615;SRA	Human	Human	Homo sapiens; human	2016			Europe	Ireland			University Hospital Galway	Shigella sonnei	PRJEB18660	ERP020607	SAMEA55368418	ERS1511939	2017-01-30	2017-01-30	ESC_FA7927AA	152	108462	38723	20662	3.6.3	128	24416	4435531	Escherichia coli / Shigella;98.11%	426	47702	4.1	ESC_EB3677AA_AS	0	1	1	1	1	1	1	0	0	0	0	0	0	0	0	0
ESC_FA7975AA	ERR1811905;ILLUMINA;Paired;500;ERX1874932;SRA	Human	Human	Homo sapiens; human	2015			Europe	Ireland			University Hospital Galway	Shigella sonnei	PRJEB18660	ERP020607	SAMEA56755918	ERS1513789	2017-01-31	2017-01-31	ESC_FA7975AA	152	108460	20662	20662	3.6.3	89	23668	4583492	Escherichia coli / Shigella;98.23%	451	54814	4.1	ESC_EB3681AA_AS	0	1	1	1	1	1	1	0	0	0	0	0	0	0	0	0
ESC_FA9231AA	SRR5282050;ILLUMINA;Paired;;SRX2585696;SRA							North America	United States			Centers for Disease Control and Prevention Enteric Diseases Laboratory Branch	Shigella sonnei	PRJNA218110	SRP046387	SAMN06312347	SRS1999361	2017-02-24	2017-02-23	ESC_FA9231AA	152	41178	20885	20662	3.6.3	165	25444	4622538	Escherichia coli / Shigella;99.77%	484	5871	3.61	ESC_LA4469AA_AS	0	1	1	1	1	1	1	1	0	0	0	0	0	0	0	0
ESC_GA1839AA	traces-0soIELI;ILLUMINA;Paired;;NA;Uploaded	Human	Human		2016	12	2	Europe	United Kingdom	Scotland		SSSCDRL	Shigella sonnei					2017-04-12	2017-10-15	ESC_GA1839AA	152	107057	20980	20662	3.6.3	148	24416	4500789	Escherichia coli / Shigella;97.58%	445	46043	4.1	ESC_EB2013AA_AS	1	1	0	0	0	0	1	1	0	0	0	0	0	0	0	0
ESC_GA1880AA	traces-0WEGECD;ILLUMINA;Paired;;NA;Uploaded	Human	Human		2016	12	2	Europe	United Kingdom	Scotland		SSSCDRL	Shigella sonnei					2017-04-13	2017-10-16	ESC_GA1880AA	152	107064	20980	20662	3.6.3	125	23736	4548288	Escherichia coli / Shigella;98.43%	445	35691	4.1	ESC_EB1662AA_AS	1	1	0	0	0	0	1	1	0	0	0	0	0	0	0	0
ESC_HA0435AA	SRR5983080;ILLUMINA;Paired;;SRX3139084;SRA	Human	Human		2017			North America	United States			Centers for Disease Control and Prevention Enteric Diseases Laboratory Branch	Shigella sonnei	PRJNA218110	SRP046387	SAMN07537048	SRS2472006	2017-08-28	2017-08-28	ESC_HA0435AA	7633	108572	20885	20662	3.6.3	124	29070	4492063	Escherichia coli / Shigella;98.17%	365	44013	4.1	ESC_EB3826AA_AS	0	1	1	1	1	1	1	0	0	0	0	0	0	0	0	0
ESC_HA4613AA	ERR2147048;ILLUMINA;Paired;500;ERX2203581;SRA	Human	Human	Homo sapiens; human	2017			Europe	Ireland			University Hospital Galway	Shigella sonnei	PRJEB18660	ERP020607	SAMEA104329241	ERS1954219	2017-10-06	2017-10-04	ESC_HA4613AA	152	108605	53008	20662	3.6.3	48	23557	4659569	Escherichia coli / Shigella;97.64%	430	112402	4.1	ESC_EB3874AA_AS	1	1	1	1	1	1	1	1	1	0	0	0	0	0	0	0
ESC_HA8492AA	SRR6297348;ILLUMINA;Paired;;SRX3398371;SRA	Human	Human		2017			North America	United States			Centers for Disease Control and Prevention Enteric Diseases Laboratory Branch	Shigella sonnei	PRJNA218110	SRP046387	SAMN08024705	SRS2692551	2017-11-16	2017-11-16	ESC_HA8492AA	152	108687	20980	20662	3.6.3	131	24492	4549652	Escherichia coli / Shigella;97.79%	431	92743	4.1	ESC_EB3963AA_AS	1	1	1	1	1	1	1	1	0	0	0	0	0	0	0	0
ESC_IA1540AA	ERR2225676;ILLUMINA;Paired;500;ERX2279143;SRA	Human	Human	Homo sapiens; human	2017			Europe	Ireland			University Hospital Galway	Shigella sonnei	PRJEB18660	ERP020607	SAMEA104442919	ERS2060861	2017-12-20	2017-12-20	ESC_IA1540AA	152	108707	20980	20662	3.6.3	101	23337	4749043	Escherichia coli / Shigella;96.45%	495	57843	4.1	ESC_EB3985AA_AS	1	1	1	1	1	1	1	1	0	0	0	0	0	0	0	0
ESC_IA7963AA	traces-0WdtSqo;ILLUMINA;Paired;;NA;Uploaded	Human	Human		2018			Europe	United Kingdom	Scotland		SSSCDRL	Shigella sonnei					2018-05-08	2018-11-10	ESC_IA7963AA	152	107073	53008	20662	3.6.3	101	23413	4623199	Escherichia coli / Shigella;97.45%	494	34430	4.1	ESC_EB1673AA_AS	1	1	1	1	1	1	1	1	1	0	0	0	0	0	0	0
ESC_IA8536AA	SRR7172297;ILLUMINA;Paired;;SRX4090164;SRA	Human	Human	Homo sapiens; human	2017	1		Europe	United Kingdom			Public Health England	Shigella sonnei	PRJNA248792	SRP042645	SAMN09214399	SRS3306904	2018-05-17	2018-05-17	ESC_IA8536AA	152	108795	34773	20662	3.6.3	154	25009	4461933	Escherichia coli / Shigella;98.13%	433	78725	4.1	ESC_EB4092AA_AS	0	1	1	0	1	1	1	0	0	0	0	0	0	0	0	0
ESC_IA8538AA	SRR7172295;ILLUMINA;Paired;;SRX4090162;SRA	Human	Human	Homo sapiens; human	2018	3		Europe	United Kingdom			Public Health England	Shigella sonnei	PRJNA248792	SRP042645	SAMN09214408	SRS3306903	2018-05-17	2018-05-17	ESC_IA8538AA	152	108794	20662	20662	3.6.3	138	22883	4579768	Escherichia coli / Shigella;97.31%	498	75870	4.1	ESC_EB4093AA_AS	0	1	1	1	1	1	1	0	0	0	0	0	0	0	0	0
ESC_IA8545AA	SRR7172287;ILLUMINA;Paired;;SRX4090154;SRA	Human	Human	Homo sapiens; human	2017	10		Europe	United Kingdom			Public Health England	Shigella sonnei	PRJNA248792	SRP042645	SAMN09214392	SRS3306894	2018-05-17	2018-05-17	ESC_IA8545AA	152	108803	53008	20662	3.6.3	145	23446	4653320	Escherichia coli / Shigella;97.67%	470	66880	4.1	ESC_EB4094AA_AS	1	1	1	1	1	1	1	1	1	0	0	0	0	0	0	0
ESC_IA8563AA	SRR7172263;ILLUMINA;Paired;;SRX4090130;SRA	Human	Human	Homo sapiens; human	2018	4		Europe	United Kingdom			Public Health England	Shigella sonnei	PRJNA248792	SRP042645	SAMN09214353	SRS3306870	2018-05-17	2018-05-17	ESC_IA8563AA	152	108797	53008	20662	3.6.3	97	24834	4754463	Escherichia coli / Shigella;97.12%	462	58844	4.1	ESC_EB4096AA_AS	1	1	1	1	1	1	1	1	1	0	0	0	0	0	0	0
ESC_IA8587AA	SRR7170937;ILLUMINA;Paired;;SRX4088867;SRA	Human	Human	Homo sapiens; human	2018	4		Europe	United Kingdom			Public Health England	Shigella sonnei	PRJNA248792	SRP042645	SAMN09213485	SRS3305445	2018-05-17	2018-05-17	ESC_IA8587AA	152	108805	20980	20662	3.6.3	64	25303	4500382	Escherichia coli / Shigella;98.09%	394	60590	4.1	ESC_EB4103AA_AS	1	1	1	1	1	1	1	1	0	0	0	0	0	0	0	0
ESC_IA8588AA	SRR7170936;ILLUMINA;Paired;;SRX4088866;SRA	Human	Human	Homo sapiens; human	2018	4		Europe	United Kingdom			Public Health England	Shigella sonnei	PRJNA248792	SRP042645	SAMN09213540	SRS3305444	2018-05-17	2018-05-17	ESC_IA8588AA	152	108809	20980	20662	3.6.3	179	24140	4647614	Escherichia coli / Shigella;97.03%	455	43781	4.1	ESC_EB4104AA_AS	1	1	1	1	1	1	1	1	0	0	0	0	0	0	0	0
ESC_IA8589AA	SRR7170935;ILLUMINA;Paired;;SRX4088865;SRA	Human	Human	Homo sapiens; human	2018	4		Europe	United Kingdom			Public Health England	Shigella sonnei	PRJNA248792	SRP042645	SAMN09213494	SRS3305442	2018-05-17	2018-05-17	ESC_IA8589AA	152	107361	20980	20662	3.6.3	100	24447	4685366	Escherichia coli / Shigella;97.41%	480	111370	4.1	ESC_EB4105AA_AS	1	1	1	1	1	1	1	1	0	0	0	0	0	0	0	0
ESC_IA8590AA	SRR7170934;ILLUMINA;Paired;;SRX4088864;SRA	Human	Human	Homo sapiens; human	2018	4		Europe	United Kingdom			Public Health England	Shigella sonnei	PRJNA248792	SRP042645	SAMN09213489	SRS3305443	2018-05-17	2018-05-17	ESC_IA8590AA	152	108807	20980	20662	3.6.3	67	25757	4649550	Escherichia coli / Shigella;98.16%	426	58104	4.1	ESC_EB4106AA_AS	1	1	1	1	1	1	1	1	0	0	0	0	0	0	0	0
ESC_IA8591AA	SRR7170933;ILLUMINA;Paired;;SRX4088863;SRA	Human	Human	Homo sapiens; human	2017	10		Europe	United Kingdom			Public Health England	Shigella sonnei	PRJNA248792	SRP042645	SAMN09213503	SRS3305441	2018-05-17	2018-05-17	ESC_IA8591AA	152	108812	20980	20662	3.6.3	143	23668	4504223	Escherichia coli / Shigella;97.28%	433	47805	4.1	ESC_EB4107AA_AS	1	1	1	1	1	1	1	1	0	0	0	0	0	0	0	0
ESC_IA8592AA	SRR7170932;ILLUMINA;Paired;;SRX4088862;SRA	Human	Human	Homo sapiens; human	2018	4		Europe	United Kingdom			Public Health England	Shigella sonnei	PRJNA248792	SRP042645	SAMN09213519	SRS3305440	2018-05-17	2018-05-17	ESC_IA8592AA	152	108811	20980	20662	3.6.3	125	23441	4663284	Escherichia coli / Shigella;97.39%	511	60861	4.1	ESC_EB4108AA_AS	1	1	1	1	1	1	1	1	0	0	0	0	0	0	0	0
ESC_IA8594AA	SRR7170930;ILLUMINA;Paired;;SRX4088860;SRA	Human	Human	Homo sapiens; human	2018	4		Europe	United Kingdom			Public Health England	Shigella sonnei	PRJNA248792	SRP042645	SAMN09213500	SRS3305439	2018-05-17	2018-05-17	ESC_IA8594AA	152	108810	20980	20662	3.6.3	93	25021	4536201	Escherichia coli / Shigella;98.14%	405	50359	4.1	ESC_EB4109AA_AS	1	1	1	1	1	1	1	1	0	0	0	0	0	0	0	0
ESC_IA8595AA	SRR7170929;ILLUMINA;Paired;;SRX4088859;SRA	Human	Human	Homo sapiens; human	2018	4		Europe	United Kingdom			Public Health England	Shigella sonnei	PRJNA248792	SRP042645	SAMN09213511	SRS3305436	2018-05-17	2018-05-17	ESC_IA8595AA	152	108813	20980	20662	3.6.3	123	23421	4653577	Escherichia coli / Shigella;96.82%	485	68600	4.1	ESC_EB4110AA_AS	1	1	1	1	1	1	1	1	0	0	0	0	0	0	0	0
ESC_IA8596AA	SRR7170928;ILLUMINA;Paired;;SRX4088858;SRA	Human	Human	Homo sapiens; human	2018	4		Europe	United Kingdom			Public Health England	Shigella sonnei	PRJNA248792	SRP042645	SAMN09213525	SRS3305437	2018-05-17	2018-05-17	ESC_IA8596AA	152	63966	20980	20662	3.6.3	105	23444	4684594	Escherichia coli / Shigella;99.61%	524	130612	4	ESC_SA1472AA_AS	1	1	1	1	1	1	1	1	0	0	0	0	0	0	0	0
ESC_IA8597AA	SRR7170927;ILLUMINA;Paired;;SRX4088857;SRA	Human	Human	Homo sapiens; human	2018	4		Europe	United Kingdom			Public Health England	Shigella sonnei	PRJNA248792	SRP042645	SAMN09213486	SRS3305434	2018-05-17	2018-05-17	ESC_IA8597AA	152	108814	20980	20662	3.6.3	61	23439	4647683	Escherichia coli / Shigella;97.36%	468	94883	4.1	ESC_EB4111AA_AS	1	1	1	1	1	1	1	1	0	0	0	0	0	0	0	0
ESC_IA8598AA	SRR7170926;ILLUMINA;Paired;;SRX4088856;SRA	Human	Human	Homo sapiens; human	2018	4		Europe	United Kingdom			Public Health England	Shigella sonnei	PRJNA248792	SRP042645	SAMN09213537	SRS3305433	2018-05-17	2018-05-17	ESC_IA8598AA	152	108820	20980	20662	3.6.3	162	23672	4647756	Escherichia coli / Shigella;97.65%	473	142774	4.1	ESC_EB4112AA_AS	1	1	1	1	1	1	1	1	0	0	0	0	0	0	0	0
ESC_IA8599AA	SRR7170925;ILLUMINA;Paired;;SRX4088855;SRA	Human	Human	Homo sapiens; human	2017	5		Europe	United Kingdom			Public Health England	Shigella sonnei	PRJNA248792	SRP042645	SAMN09213533	SRS3305432	2018-05-17	2018-05-17	ESC_IA8599AA	152	108817	20980	20662	3.6.3	114	24416	4615080	Escherichia coli / Shigella;97.01%	462	56387	4.1	ESC_EB4113AA_AS	1	1	1	1	1	1	1	1	0	0	0	0	0	0	0	0
ESC_IA8600AA	SRR7170924;ILLUMINA;Paired;;SRX4088854;SRA	Human	Human	Homo sapiens; human	2017	5		Europe	United Kingdom			Public Health England	Shigella sonnei	PRJNA248792	SRP042645	SAMN09213517	SRS3305455	2018-05-17	2018-05-17	ESC_IA8600AA	152	108816	20980	20662	3.6.3	97	22458	4653286	Escherichia coli / Shigella;97.2%	503	52831	4.1	ESC_EB4114AA_AS	1	1	1	1	1	1	1	1	0	0	0	0	0	0	0	0
ESC_IA8601AA	SRR7170923;ILLUMINA;Paired;;SRX4088853;SRA	Human	Human	Homo sapiens; human	2017	7		Europe	United Kingdom			Public Health England	Shigella sonnei	PRJNA248792	SRP042645	SAMN09213488	SRS3305456	2018-05-17	2018-05-17	ESC_IA8601AA	152	108819	20980	20662	3.6.3	137	23421	4604223	Escherichia coli / Shigella;97.17%	485	54852	4.1	ESC_EB4115AA_AS	1	1	1	1	1	1	1	1	0	0	0	0	0	0	0	0
ESC_IA8602AA	SRR7170922;ILLUMINA;Paired;;SRX4088852;SRA	Human	Human	Homo sapiens; human	2018	4		Europe	United Kingdom			Public Health England	Shigella sonnei	PRJNA248792	SRP042645	SAMN09213487	SRS3305431	2018-05-17	2018-05-17	ESC_IA8602AA	152	108815	20980	20662	3.6.3	92	24416	4647560	Escherichia coli / Shigella;97.42%	483	60512	4.1	ESC_EB4116AA_AS	1	1	1	1	1	1	1	1	0	0	0	0	0	0	0	0
ESC_IA8603AA	SRR7170921;ILLUMINA;Paired;;SRX4088851;SRA	Human	Human	Homo sapiens; human	2018	4		Europe	United Kingdom			Public Health England	Shigella sonnei	PRJNA248792	SRP042645	SAMN09213514	SRS3305430	2018-05-17	2018-05-17	ESC_IA8603AA	152	108821	20980	20662	3.6.3	116	24257	4636550	Escherichia coli / Shigella;96.5%	443	50134	4.1	ESC_EB4117AA_AS	1	1	1	1	1	1	1	1	0	0	0	0	0	0	0	0
ESC_IA8604AA	SRR7170920;ILLUMINA;Paired;;SRX4088850;SRA	Human	Human	Homo sapiens; human	2018	4		Europe	United Kingdom			Public Health England	Shigella sonnei	PRJNA248792	SRP042645	SAMN09213529	SRS3305428	2018-05-17	2018-05-17	ESC_IA8604AA	152	108823	20980	20662	3.6.3	153	24420	4504015	Escherichia coli / Shigella;97.53%	426	59927	4.1	ESC_EB4118AA_AS	1	1	1	1	1	1	1	1	0	0	0	0	0	0	0	0
ESC_IA8832AA	SRR7179896;ILLUMINA;Paired;;SRX4097103;SRA	Human	Human	Homo sapiens; human	2017	5		Europe	United Kingdom			Public Health England	Shigella sonnei	PRJNA248792	SRP042645	SAMN09222098	SRS3313556	2018-05-18	2018-05-18	ESC_IA8832AA	152	108838	53008	20662	3.6.3	122	24416	4601122	Escherichia coli / Shigella;97.9%	451	44853	4.1	ESC_EB4134AA_AS	1	1	1	1	1	1	1	1	1	0	0	0	0	0	0	0
ESC_IA8842AA	SRR7179835;ILLUMINA;Paired;;SRX4097042;SRA	Human	Human	Homo sapiens; human	2018	5		Europe	United Kingdom			Public Health England	Shigella sonnei	PRJNA248792	SRP042645	SAMN09222041	SRS3313499	2018-05-18	2018-05-18	ESC_IA8842AA	152	108837	53008	20662	3.6.3	108	25317	4639200	Escherichia coli / Shigella;97.32%	438	67138	4.1	ESC_EB4137AA_AS	1	1	1	1	1	1	1	1	1	0	0	0	0	0	0	0
ESC_IA8974AA	SRR7184365;ILLUMINA;Paired;;SRX4101138;SRA	Human	Human	Homo sapiens; human	2018	1		Europe	United Kingdom			Public Health England	Shigella sonnei	PRJNA248792	SRP042645	SAMN09225448	SRS3317249	2018-05-20	2018-05-19	ESC_IA8974AA	152	108845	20980	20662	3.6.3	201	22179	4643044	Escherichia coli / Shigella;96.68%	512	87093	4.1	ESC_EB4142AA_AS	1	1	1	1	1	1	1	1	0	0	0	0	0	0	0	0
ESC_IA8985AA	SRR7184338;ILLUMINA;Paired;;SRX4101111;SRA	Human	Human	Homo sapiens; human	2017	3		Europe	United Kingdom			Public Health England	Shigella sonnei	PRJNA248792	SRP042645	SAMN09225412	SRS3317222	2018-05-20	2018-05-19	ESC_IA8985AA	152	108844	20885	20662	3.6.3	105	23656	4434905	Escherichia coli / Shigella;98.13%	422	56174	4.1	ESC_EB4144AA_AS	0	1	1	1	1	1	1	0	0	0	0	0	0	0	0	0
ESC_IA8991AA	SRR7184320;ILLUMINA;Paired;;SRX4101093;SRA	Human	Human	Homo sapiens; human	2017	5		Europe	United Kingdom			Public Health England	Shigella sonnei	PRJNA248792	SRP042645	SAMN09225404	SRS3317203	2018-05-20	2018-05-19	ESC_IA8991AA	152	108843	53008	20662	3.6.3	163	23337	4667023	Escherichia coli / Shigella;97.75%	508	57235	4.1	ESC_EB4147AA_AS	1	1	1	1	1	1	1	1	1	0	0	0	0	0	0	0
ESC_IA9016AA	SRR7184237;ILLUMINA;Paired;;SRX4101017;SRA	Human	Human	Homo sapiens; human	2017	11		Europe	United Kingdom			Public Health England	Shigella sonnei	PRJNA248792	SRP042645	SAMN09225350	SRS3317138	2018-05-20	2018-05-19	ESC_IA9016AA	152	108853	64197	20662	3.6.3	116	24068	4400969	Escherichia coli / Shigella;98.45%	425	42315	4.1	ESC_EB4155AA_AS	0	1	1	1	1	1	1	0	0	0	0	0	0	0	0	0
ESC_IA9029AA	SRR7184216;ILLUMINA;Paired;;SRX4100996;SRA	Human	Human	Homo sapiens; human	2018	5		Europe	United Kingdom			Public Health England	Shigella sonnei	PRJNA248792	SRP042645	SAMN09225306	SRS3317108	2018-05-20	2018-05-19	ESC_IA9029AA	152	108855	64205	20662	3.6.3	70	25617	4637722	Escherichia coli / Shigella;97.57%	392	57661	4.1	ESC_EB4157AA_AS	1	1	1	1	1	1	1	1	1	0	0	0	1	0	1	1
ESC_IA9216AA	SRR7187833;ILLUMINA;Paired;;SRX4104558;SRA	Human	Human	Homo sapiens; human	2018	5		Europe	United Kingdom			Public Health England	Shigella sonnei	PRJNA248792	SRP042645	SAMN09228556	SRS3320448	2018-05-21	2018-05-21	ESC_IA9216AA	152	108859	20980	20662	3.6.3	74	25291	4621115	Escherichia coli / Shigella;97.6%	392	46029	4.1	ESC_EB4169AA_AS	1	1	1	1	1	1	1	1	0	0	0	0	0	0	0	0
ESC_IA9234AA	SRR7187800;ILLUMINA;Paired;;SRX4104525;SRA	Human	Human	Homo sapiens; human	2017	10		Europe	United Kingdom			Public Health England	Shigella sonnei	PRJNA248792	SRP042645	SAMN09228525	SRS3320423	2018-05-21	2018-05-21	ESC_IA9234AA	152	108868	53008	20662	3.6.3	117	24543	4716432	Escherichia coli / Shigella;97.16%	477	94873	4.1	ESC_EB4172AA_AS	1	1	1	1	1	1	1	1	1	0	0	0	0	1	0	0
ESC_IA9458AA	SRR7191736;ILLUMINA;Paired;;SRX4108444;SRA	Human	Human	Homo sapiens; human	2017	9		Europe	United Kingdom			Public Health England	Shigella sonnei	PRJNA248792	SRP042645	SAMN09233453	SRS3324146	2018-05-22	2018-05-22	ESC_IA9458AA	152	108837	53008	20662	3.6.3	205	23664	4628958	Escherichia coli / Shigella;97.34%	462	59055	4.1	ESC_EB4200AA_AS	1	1	1	1	1	1	1	1	1	0	0	0	0	0	0	0
ESC_IA9463AA	SRR7191716;ILLUMINA;Paired;;SRX4108424;SRA	Human	Human	Homo sapiens; human	2017	10		Europe	United Kingdom			Public Health England	Shigella sonnei	PRJNA248792	SRP042645	SAMN09233427	SRS3324129	2018-05-22	2018-05-22	ESC_IA9463AA	152	108895	20980	20662	3.6.3	120	23440	4655654	Escherichia coli / Shigella;98.0%	487	49424	4.1	ESC_EB4202AA_AS	1	1	1	1	1	1	1	1	0	0	0	0	0	0	0	0
ESC_IA9491AA	SRR7191560;ILLUMINA;Paired;;SRX4108268;SRA	Human	Human	Homo sapiens; human	2017	9		Europe	United Kingdom			Public Health England	Shigella sonnei	PRJNA248792	SRP042645	SAMN09232610	SRS3324031	2018-05-22	2018-05-22	ESC_IA9491AA	152	108904	20662	20662	3.6.3	138	23422	4563699	Escherichia coli / Shigella;97.57%	436	52089	4.1	ESC_EB4212AA_AS	0	1	1	1	1	1	1	0	0	0	0	0	0	0	0	0
ESC_IA9792AA	SRR7215527;ILLUMINA;Paired;;SRX4122450;SRA	Human	Human	Homo sapiens; human	2017	1		Europe	United Kingdom			Public Health England	Shigella sonnei	PRJNA248792	SRP042645	SAMN09257720	SRS3337074	2018-05-25	2018-05-25	ESC_IA9792AA	152	108918	20885	20662	3.6.3	188	25286	4579668	Escherichia coli / Shigella;97.92%	456	48309	4.1	ESC_EB4230AA_AS	0	1	1	1	1	1	1	0	0	0	0	0	0	0	0	0
ESC_IA9802AA	SRR7215479;ILLUMINA;Paired;;SRX4122402;SRA	Human	Human	Homo sapiens; human	2017	9		Europe	United Kingdom			Public Health England	Shigella sonnei	PRJNA248792	SRP042645	SAMN09255923	SRS3337028	2018-05-25	2018-05-25	ESC_IA9802AA	152	108919	53008	20662	3.6.3	81	23646	4493310	Escherichia coli / Shigella;99.05%	365	73212	4.1	ESC_EB4234AA_AS	1	1	1	1	1	1	1	1	1	0	0	0	0	0	0	0
ESC_IA9871AA	SRR7204405;ILLUMINA;Paired;;SRX4113402;SRA	Human	Human	Homo sapiens; human	2018	4		Europe	United Kingdom			Public Health England	Shigella sonnei	PRJNA248792	SRP042645	SAMN09238686	SRS3328835	2018-05-25	2018-05-23	ESC_IA9871AA	152	108930	20980	20662	3.6.3	75	24439	4664423	Escherichia coli / Shigella;97.34%	404	72684	4.1	ESC_EB4245AA_AS	1	1	1	1	1	1	1	1	0	0	0	0	0	0	0	0
ESC_IA9897AA	SRR7204317;ILLUMINA;Paired;;SRX4113314;SRA	Human	Human	Homo sapiens; human	2017	9		Europe	United Kingdom			Public Health England	Shigella sonnei	PRJNA248792	SRP042645	SAMN09238722	SRS3328747	2018-05-25	2018-05-23	ESC_IA9897AA	152	108951	20885	20662	3.6.3	110	23337	4866506	Escherichia coli / Shigella;86.75%	489	81043	4.1	ESC_EB4256AA_AS	0	1	1	1	1	1	1	0	0	0	0	0	0	0	0	0
ESC_JA0123AA	SRR7223125;ILLUMINA;Paired;;SRX4129658;SRA	Human	Human	Homo sapiens; human	2017	1		Europe	United Kingdom			Public Health England	Shigella sonnei	PRJNA248792	SRP042645	SAMN09268837	SRS3344022	2018-05-30	2018-05-27	ESC_JA0123AA	152	108335	34773	20662	3.6.3	160	25013	4453081	Escherichia coli / Shigella;98.13%	434	62632	4.1	ESC_EB4268AA_AS	0	1	1	1	1	1	1	0	0	0	0	0	0	0	0	0
ESC_JA0129AA	SRR7223115;ILLUMINA;Paired;;SRX4129648;SRA	Human	Human	Homo sapiens; human	2017	1		Europe	United Kingdom			Public Health England	Shigella sonnei	PRJNA248792	SRP042645	SAMN09268836	SRS3344011	2018-05-30	2018-05-27	ESC_JA0129AA	152	108953	20980	20662	3.6.3	133	23656	4656501	Escherichia coli / Shigella;97.16%	500	49919	4.1	ESC_EB4271AA_AS	1	1	1	1	1	1	1	1	0	0	0	0	0	0	0	0
ESC_JA0152AA	SRR7223074;ILLUMINA;Paired;;SRX4129607;SRA	Human	Human	Homo sapiens; human	2017	5		Europe	United Kingdom			Public Health England	Shigella sonnei	PRJNA248792	SRP042645	SAMN09268802	SRS3343971	2018-05-30	2018-05-27	ESC_JA0152AA	152	108961	53008	20662	3.6.3	151	23417	4662292	Escherichia coli / Shigella;97.72%	514	66440	4.1	ESC_EB4280AA_AS	1	1	1	1	1	1	1	1	1	0	0	0	0	0	0	0
ESC_JA0208AA	SRR7221247;ILLUMINA;Paired;;SRX4127780;SRA	Human	Human	Homo sapiens; human	2017	10		Europe	United Kingdom			Public Health England	Shigella sonnei	PRJNA248792	SRP042645	SAMN09266943	SRS3342239	2018-05-30	2018-05-26	ESC_JA0208AA	152	108972	65165	20662	3.6.3	155	25159	4508028	Escherichia coli / Shigella;98.77%	426	123206	4.1	ESC_EB4293AA_AS	1	1	1	1	1	1	1	1	0	0	0	0	0	0	0	0
ESC_JA0217AA	SRR7221230;ILLUMINA;Paired;;SRX4127763;SRA	Human	Human	Homo sapiens; human	2017	10		Europe	United Kingdom			Public Health England	Shigella sonnei	PRJNA248792	SRP042645	SAMN09266917	SRS3342222	2018-05-30	2018-05-26	ESC_JA0217AA	152	108970	53008	20662	3.6.3	112	23421	4691718	Escherichia coli / Shigella;97.23%	492	106221	4.1	ESC_EB4296AA_AS	1	1	1	1	1	1	1	1	1	0	0	0	0	0	0	0
ESC_JA0222AA	SRR7221224;ILLUMINA;Paired;;SRX4127757;SRA	Human	Human	Homo sapiens; human	2018	4		Europe	United Kingdom			Public Health England	Shigella sonnei	PRJNA248792	SRP042645	SAMN09266923	SRS3342216	2018-05-30	2018-05-26	ESC_JA0222AA	152	107374	53008	20662	3.6.3	117	24420	4678627	Escherichia coli / Shigella;97.37%	462	78609	4.1	ESC_EB4297AA_AS	1	1	1	1	1	1	1	1	1	0	0	0	0	0	0	0
ESC_JA0429AA	SRR7230380;ILLUMINA;Paired;;SRX4136793;SRA	Human	Human	Homo sapiens; human	2018	5		Europe	United Kingdom			Public Health England	Shigella sonnei	PRJNA248792	SRP042645	SAMN09276808	SRS3350685	2018-05-30	2018-05-30	ESC_JA0429AA	152	108978	20980	20662	3.6.3	147	24420	4773252	Escherichia coli / Shigella;97.49%	500	63396	4.1	ESC_EB4309AA_AS	1	1	1	1	1	1	1	1	0	0	0	0	0	0	0	0
ESC_JA0476AA	SRR7230228;ILLUMINA;Paired;;SRX4136641;SRA	Human	Human	Homo sapiens; human	2017	9		Europe	United Kingdom			Public Health England	Shigella sonnei	PRJNA248792	SRP042645	SAMN09276291	SRS3350584	2018-05-30	2018-05-30	ESC_JA0476AA	152	108994	53008	20662	3.6.3	114	25517	4509191	Escherichia coli / Shigella;98.1%	402	78342	4.1	ESC_EB4320AA_AS	1	1	1	1	1	1	1	1	1	0	0	0	0	0	0	0
ESC_JA0733AA	SRR7236589;ILLUMINA;Paired;;SRX4142834;SRA	Human	Human	Homo sapiens; human	2017	9		Europe	United Kingdom			Public Health England	Shigella sonnei	PRJNA248792	SRP042645	SAMN09284691	SRS3356630	2018-05-31	2018-05-31	ESC_JA0733AA	152	109009	65585	20662	3.6.3	135	23337	4582501	Escherichia coli / Shigella;97.4%	478	49975	4.1	ESC_EB4340AA_AS	0	1	1	1	1	1	1	0	0	0	0	0	0	0	0	0
ESC_JA0741AA	SRR7236576;ILLUMINA;Paired;;SRX4142821;SRA	Human	Human	Homo sapiens; human	2017	11		Europe	United Kingdom			Public Health England	Shigella sonnei	PRJNA248792	SRP042645	SAMN09284680	SRS3356617	2018-05-31	2018-05-31	ESC_JA0741AA	152	109006	53008	20662	3.6.3	87	23441	4740684	Escherichia coli / Shigella;97.49%	482	55480	4.1	ESC_EB4344AA_AS	1	1	1	1	1	1	1	1	1	0	0	0	0	0	0	0
ESC_JA0750AA	SRR7236437;ILLUMINA;Paired;;SRX4142742;SRA	Human	Human	Homo sapiens; human	2018	5		Europe	United Kingdom			Public Health England	Shigella sonnei	PRJNA248792	SRP042645	SAMN09284008	SRS3356538	2018-05-31	2018-05-31	ESC_JA0750AA	152	109013	53008	20662	3.6.3	68	23427	4633329	Escherichia coli / Shigella;97.65%	406	61504	4.1	ESC_EB4347AA_AS	1	1	1	1	1	1	1	1	1	0	0	0	0	0	0	0
ESC_JA0924AA	SRR7244328;ILLUMINA;Paired;;SRX4149208;SRA	Human	Human	Homo sapiens; human	2017	10		Europe	United Kingdom			Public Health England	Shigella sonnei	PRJNA248792	SRP042645	SAMN09290407	SRS3362795	2018-06-01	2018-06-01	ESC_JA0924AA	152	109018	20980	20662	3.6.3	111	23658	4502833	Escherichia coli / Shigella;97.83%	419	60802	4.1	ESC_EB4355AA_AS	1	1	1	1	1	1	1	1	0	0	0	0	0	0	0	0
ESC_JA0932AA	SRR7244292;ILLUMINA;Paired;;SRX4149172;SRA	Human	Human	Homo sapiens; human	2018	5		Europe	United Kingdom			Public Health England	Shigella sonnei	PRJNA248792	SRP042645	SAMN09290386	SRS3362760	2018-06-01	2018-06-01	ESC_JA0932AA	152	109021	65787	20662	3.6.3	124	23444	4590377	Escherichia coli / Shigella;98.53%	456	49476	4.1	ESC_EB4358AA_AS	0	1	1	1	1	1	1	0	0	0	0	0	0	0	0	0
ESC_JA1213AA	SRR7251445;ILLUMINA;Paired;;SRX4156171;SRA	Human	Human	Homo sapiens; human	2018	4		Europe	United Kingdom			Public Health England	Shigella sonnei	PRJNA248792	SRP042645	SAMN09302416	SRS3369235	2018-06-04	2018-06-04	ESC_JA1213AA	152	109045	53008	20662	3.6.3	131	25021	4510303	Escherichia coli / Shigella;97.8%	412	52037	4.1	ESC_EB4385AA_AS	1	1	1	1	1	1	1	1	1	0	0	0	0	0	0	0
ESC_JA1231AA	SRR7251058;ILLUMINA;Paired;;SRX4155784;SRA	Human	Human	Homo sapiens; human	2017	5		Europe	United Kingdom			Public Health England	Shigella sonnei	PRJNA248792	SRP042645	SAMN09298386	SRS3368853	2018-06-04	2018-06-03	ESC_JA1231AA	152	109057	20885	20662	3.6.3	140	23421	4602302	Escherichia coli / Shigella;97.95%	475	52552	4.1	ESC_EB4391AA_AS	1	1	1	1	1	1	1	0	0	0	0	0	0	0	0	0
ESC_JA1254AA	SRR7251002;ILLUMINA;Paired;;SRX4155728;SRA	Human	Human	Homo sapiens; human	2018	5		Europe	United Kingdom			Public Health England	Shigella sonnei	PRJNA248792	SRP042645	SAMN09298329	SRS3368797	2018-06-04	2018-06-03	ESC_JA1254AA	152	109060	53008	20662	3.6.3	73	23443	4648096	Escherichia coli / Shigella;98.25%	446	72841	4.1	ESC_EB4402AA_AS	1	1	1	1	1	1	1	1	1	0	0	0	0	0	0	0
ESC_JA1262AA	SRR7250987;ILLUMINA;Paired;;SRX4155713;SRA	Human	Human	Homo sapiens; human	2017	3		Europe	United Kingdom			Public Health England	Shigella sonnei	PRJNA248792	SRP042645	SAMN09298314	SRS3368782	2018-06-04	2018-06-03	ESC_JA1262AA	152	109077	20885	20662	3.6.3	122	25028	4433893	Escherichia coli / Shigella;98.44%	437	50229	4.1	ESC_EB4404AA_AS	0	1	1	1	1	1	1	0	0	0	0	0	0	0	0	0
ESC_JA1277AA	SRR7250963;ILLUMINA;Paired;;SRX4155689;SRA	Human	Human	Homo sapiens; human	2018	3		Europe	United Kingdom			Public Health England	Shigella sonnei	PRJNA248792	SRP042645	SAMN09298290	SRS3368758	2018-06-04	2018-06-03	ESC_JA1277AA	152	109062	53008	20662	3.6.3	77	25506	4635486	Escherichia coli / Shigella;97.41%	401	43816	4.1	ESC_EB4409AA_AS	1	1	1	1	1	1	1	1	1	0	0	0	0	0	0	0
ESC_JA1282AA	SRR7250954;ILLUMINA;Paired;;SRX4155680;SRA	Human	Human	Homo sapiens; human	2018	5		Europe	United Kingdom			Public Health England	Shigella sonnei	PRJNA248792	SRP042645	SAMN09298283	SRS3368748	2018-06-04	2018-06-03	ESC_JA1282AA	152	109065	53008	20662	3.6.3	79	24121	4631643	Escherichia coli / Shigella;97.38%	404	64502	4.1	ESC_EB4410AA_AS	1	1	1	1	1	1	1	1	1	0	0	0	0	0	0	0
ESC_JA1286AA	SRR7250946;ILLUMINA;Paired;;SRX4155672;SRA	Human	Human	Homo sapiens; human	2018	5		Europe	United Kingdom			Public Health England	Shigella sonnei	PRJNA248792	SRP042645	SAMN09298272	SRS3368741	2018-06-04	2018-06-03	ESC_JA1286AA	152	109068	53008	20662	3.6.3	60	25834	4665572	Escherichia coli / Shigella;97.32%	436	83409	4.1	ESC_EB4412AA_AS	1	1	1	1	1	1	1	1	1	0	0	0	0	0	0	0
ESC_JA1686AA	SRR7274851;ILLUMINA;Paired;;SRX4178458;SRA	Human	Human	Homo sapiens; human	2017	6		Europe	United Kingdom			Public Health England	Shigella sonnei	PRJNA248792	SRP042645	SAMN09376692	SRS3390076	2018-06-08	2018-06-07	ESC_JA1686AA	152	109094	34773	20662	3.6.3	145	23656	4625130	Escherichia coli / Shigella;97.99%	486	51461	4.1	ESC_EB4423AA_AS	0	1	1	1	1	1	1	0	0	0	0	0	0	0	0	0
ESC_JA1707AA	SRR7274816;ILLUMINA;Paired;;SRX4178423;SRA	Human	Human	Homo sapiens; human	2017	9		Europe	United Kingdom			Public Health England	Shigella sonnei	PRJNA248792	SRP042645	SAMN09376455	SRS3390043	2018-06-08	2018-06-07	ESC_JA1707AA	152	109085	20980	20662	3.6.3	146	23660	4719024	Escherichia coli / Shigella;96.9%	506	66143	4.1	ESC_EB4428AA_AS	1	1	1	1	1	1	1	1	0	0	0	0	0	0	0	0
ESC_JA1724AA	SRR7274753;ILLUMINA;Paired;;SRX4178360;SRA	Human	Human	Homo sapiens; human	2018	5		Europe	United Kingdom			Public Health England	Shigella sonnei	PRJNA248792	SRP042645	SAMN09375796	SRS3389972	2018-06-08	2018-06-07	ESC_JA1724AA	152	109089	53008	20662	3.6.3	56	25518	4644771	Escherichia coli / Shigella;96.75%	399	69248	4.1	ESC_EB4437AA_AS	1	1	1	1	1	1	1	1	1	0	0	0	0	0	0	0
ESC_JA1764AA	SRR7266787;ILLUMINA;Paired;;SRX4170626;SRA	Human	Human	Homo sapiens; human	2018	5		Europe	United Kingdom			Public Health England	Shigella sonnei	PRJNA248792	SRP042645	SAMN09372432	SRS3382429	2018-06-08	2018-06-06	ESC_JA1764AA	152	109107	20980	20662	3.6.3	188	25021	4783141	Escherichia coli / Shigella;97.36%	488	69026	4.1	ESC_EB4446AA_AS	1	1	1	1	1	1	1	1	0	0	0	0	0	0	0	0
ESC_JA1771AA	SRR7266777;ILLUMINA;Paired;;SRX4170616;SRA	Human	Human	Homo sapiens; human	2017	1		Europe	United Kingdom			Public Health England	Shigella sonnei	PRJNA248792	SRP042645	SAMN09372447	SRS3382419	2018-06-08	2018-06-06	ESC_JA1771AA	152	109101	20662	20662	3.6.3	110	23659	4510345	Escherichia coli / Shigella;98.79%	449	52264	4.1	ESC_EB4447AA_AS	0	1	1	1	1	1	1	0	0	0	0	0	0	0	0	0
ESC_JA1793AA	SRR7265971;ILLUMINA;Paired;;SRX4169994;SRA	Human	Human	Homo sapiens; human	2017	12		Europe	United Kingdom			Public Health England	Shigella sonnei	PRJNA248792	SRP042645	SAMN09371872	SRS3381845	2018-06-08	2018-06-06	ESC_JA1793AA	152	109119	53008	20662	3.6.3	103	22410	4562393	Escherichia coli / Shigella;97.46%	489	99861	4.1	ESC_EB4458AA_AS	1	1	1	1	1	1	1	1	1	0	0	0	0	0	0	0
ESC_JA1826AA	SRR7265853;ILLUMINA;Paired;;SRX4169876;SRA	Human	Human	Homo sapiens; human	2018	5		Europe	United Kingdom			Public Health England	Shigella sonnei	PRJNA248792	SRP042645	SAMN09371758	SRS3381732	2018-06-08	2018-06-06	ESC_JA1826AA	152	109125	53008	20662	3.6.3	143	25021	4661734	Escherichia coli / Shigella;97.62%	477	46255	4.1	ESC_EB4471AA_AS	1	1	0	0	0	0	1	1	1	0	0	0	0	0	0	0
ESC_JA1974AA	SRR7276953;ILLUMINA;Paired;;SRX4180536;SRA	Human	Human	Homo sapiens; human	2017	3		Europe	United Kingdom			Public Health England	Shigella sonnei	PRJNA248792	SRP042645	SAMN09380301	SRS3392059	2018-06-08	2018-06-08	ESC_JA1974AA	152	109077	20885	20662	3.6.3	120	23333	4574585	Escherichia coli / Shigella;97.45%	484	53240	4.1	ESC_EB4483AA_AS	0	1	1	1	1	1	1	0	0	0	0	0	0	0	0	0
ESC_JA1986AA	SRR7276899;ILLUMINA;Paired;;SRX4180482;SRA	Human	Human	Homo sapiens; human	2018	5		Europe	United Kingdom			Public Health England	Shigella sonnei	PRJNA248792	SRP042645	SAMN09380260	SRS3392005	2018-06-08	2018-06-08	ESC_JA1986AA	152	109137	20980	20662	3.6.3	85	25021	4628500	Escherichia coli / Shigella;98.76%	414	46452	4.1	ESC_EB4488AA_AS	1	1	0	0	0	0	1	1	0	0	0	0	0	0	0	0
ESC_JA2201AA	SRR7283801;ILLUMINA;Paired;;SRX4187341;SRA	Human	Human	Homo sapiens; human	2017	6		Europe	United Kingdom			Public Health England	Shigella sonnei	PRJNA248792	SRP042645	SAMN09385875	SRS3398715	2018-06-10	2018-06-09	ESC_JA2201AA	152	107222	65787	20662	3.6.3	125	22181	4588584	Escherichia coli / Shigella;97.28%	539	97114	4.1	ESC_EB2190AA_AS	0	1	1	1	1	1	1	0	0	0	0	0	0	0	0	0
ESC_JA2224AA	SRR7283726;ILLUMINA;Paired;;SRX4187266;SRA	Human	Human	Homo sapiens; human	2017	7		Europe	United Kingdom			Public Health England	Shigella sonnei	PRJNA248792	SRP042645	SAMN09385784	SRS3398636	2018-06-10	2018-06-09	ESC_JA2224AA	152	107228	20885	20662	3.6.3	98	23441	4580777	Escherichia coli / Shigella;97.98%	465	62225	4.1	ESC_EB2198AA_AS	0	1	1	1	1	1	1	0	0	0	0	0	0	0	0	0
ESC_JA2250AA	SRR7282620;ILLUMINA;Paired;;SRX4186160;SRA	Human	Human	Homo sapiens; human	2017	2		Europe	United Kingdom			Public Health England	Shigella sonnei	PRJNA248792	SRP042645	SAMN09384663	SRS3397532	2018-06-10	2018-06-09	ESC_JA2250AA	152	107232	20885	20662	3.6.3	101	24411	4673830	Escherichia coli / Shigella;97.14%	480	53332	4.1	ESC_EB2204AA_AS	0	1	1	1	1	1	1	0	0	0	0	1	1	0	0	0
ESC_JA2550AA	SRR7286597;ILLUMINA;Paired;;SRX4190137;SRA	Human	Human	Homo sapiens; human	2017	3		Europe	United Kingdom			Public Health England	Shigella sonnei	PRJNA248792	SRP042645	SAMN09388616	SRS3401364	2018-06-11	2018-06-11	ESC_JA2550AA	152	107243	67107	20662	3.6.3	116	23183	4582003	Escherichia coli / Shigella;98.54%	469	66867	4.1	ESC_EB2216AA_AS	0	1	1	1	1	1	1	0	0	0	0	0	0	0	0	0
ESC_JA2561AA	SRR7286569;ILLUMINA;Paired;;SRX4190109;SRA	Human	Human	Homo sapiens; human	2017	8		Europe	United Kingdom			Public Health England	Shigella sonnei	PRJNA248792	SRP042645	SAMN09388589	SRS3401336	2018-06-11	2018-06-11	ESC_JA2561AA	152	107248	20885	20662	3.6.3	106	23660	4517842	Escherichia coli / Shigella;98.49%	414	56176	4.1	ESC_EB2220AA_AS	0	1	1	1	1	1	1	0	0	0	0	0	0	0	0	0
ESC_JA2602AA	SRR7286499;ILLUMINA;Paired;;SRX4190039;SRA	Human	Human	Homo sapiens; human	2018	5		Europe	United Kingdom			Public Health England	Shigella sonnei	PRJNA248792	SRP042645	SAMN09388508	SRS3401267	2018-06-11	2018-06-11	ESC_JA2602AA	152	107264	20980	20662	3.6.3	87	25520	4747949	Escherichia coli / Shigella;96.84%	402	52679	4.1	ESC_EB2232AA_AS	1	1	1	1	1	1	1	1	0	0	0	0	0	0	0	0
ESC_JA2646AA	SRR7286398;ILLUMINA;Paired;;SRX4189938;SRA	Human	Human	Homo sapiens; human	2017	5		Europe	United Kingdom			Public Health England	Shigella sonnei	PRJNA248792	SRP042645	SAMN09388440	SRS3401166	2018-06-11	2018-06-11	ESC_JA2646AA	152	107274	53008	20662	3.6.3	129	23421	4665096	Escherichia coli / Shigella;96.87%	506	52719	4.1	ESC_EB2244AA_AS	1	1	1	1	1	1	1	1	1	0	0	0	0	0	0	0
ESC_JA2651AA	SRR7286391;ILLUMINA;Paired;;SRX4189931;SRA	Human	Human	Homo sapiens; human	2018	5		Europe	United Kingdom			Public Health England	Shigella sonnei	PRJNA248792	SRP042645	SAMN09388442	SRS3401159	2018-06-11	2018-06-11	ESC_JA2651AA	152	107284	53008	20662	3.6.3	143	25317	4630647	Escherichia coli / Shigella;98.45%	422	46209	4.1	ESC_EB2245AA_AS	1	1	1	1	1	1	1	1	1	0	0	1	1	0	0	0
ESC_JA2673AA	SRR7286257;ILLUMINA;Paired;;SRX4189797;SRA	Human	Human	Homo sapiens; human	2017	9		Europe	United Kingdom			Public Health England	Shigella sonnei	PRJNA248792	SRP042645	SAMN09388397	SRS3401024	2018-06-11	2018-06-11	ESC_JA2673AA	152	107280	67063	20662	3.6.3	96	22403	4588550	Escherichia coli / Shigella;98.59%	481	62649	4.1	ESC_EB2249AA_AS	0	1	1	1	1	1	1	0	0	0	0	0	0	0	0	0
ESC_JA2706AA	SRR7285565;ILLUMINA;Paired;;SRX4189105;SRA	Human	Human	Homo sapiens; human	2018	5		Europe	United Kingdom			Public Health England	Shigella sonnei	PRJNA248792	SRP042645	SAMN09387722	SRS3400347	2018-06-11	2018-06-10	ESC_JA2706AA	152	107279	53008	20662	3.6.3	77	25021	4665518	Escherichia coli / Shigella;97.65%	466	113342	4.1	ESC_EB2254AA_AS	1	1	1	1	1	1	1	1	1	0	0	0	0	0	0	0
ESC_JA2750AA	SRR7285454;ILLUMINA;Paired;;SRX4188994;SRA	Human	Human	Homo sapiens; human	2017	11		Europe	United Kingdom			Public Health England	Shigella sonnei	PRJNA248792	SRP042645	SAMN09387410	SRS3400237	2018-06-11	2018-06-10	ESC_JA2750AA	152	107297	77548	20662	3.6.3	138	22883	4660451	Escherichia coli / Shigella;96.82%	488	48491	4.1	ESC_EB2264AA_AS	1	1	1	1	1	1	1	1	1	0	0	0	0	0	0	0
ESC_JA2975AA	SRR7291598;ILLUMINA;Paired;;SRX4194278;SRA	Human	Human	Homo sapiens; human	2018	5		Europe	United Kingdom			Public Health England	Shigella sonnei	PRJNA248792	SRP042645	SAMN09395536	SRS3405084	2018-06-12	2018-06-12	ESC_JA2975AA	152	107317	53008	20662	3.6.3	112	23426	4660151	Escherichia coli / Shigella;98.26%	457	57449	4.1	ESC_EB2287AA_AS	1	1	1	1	1	1	1	1	1	0	0	0	0	0	0	0
ESC_JA2993AA	SRR7291546;ILLUMINA;Paired;;SRX4194226;SRA	Human	Human	Homo sapiens; human	2018	5		Europe	United Kingdom			Public Health England	Shigella sonnei	PRJNA248792	SRP042645	SAMN09395442	SRS3405043	2018-06-12	2018-06-12	ESC_JA2993AA	152	64308	53008	20662	3.6.3	55	25510	4578570	Escherichia coli / Shigella;98.88%	371	83286	4	ESC_SA5993AA_AS	1	1	1	1	1	1	1	1	1	0	0	0	0	0	0	0
ESC_JA3010AA	SRR7291023;ILLUMINA;Paired;;SRX4193793;SRA	Human	Human	Homo sapiens; human	2017	11		Europe	United Kingdom			Public Health England	Shigella sonnei	PRJNA248792	SRP042645	SAMN09395421	SRS3404609	2018-06-12	2018-06-12	ESC_JA3010AA	152	107325	65165	20662	3.6.3	127	23765	4620466	Escherichia coli / Shigella;97.69%	493	53302	4.1	ESC_EB2297AA_AS	1	1	1	1	0	1	1	1	0	0	0	0	0	0	0	0
ESC_JA3025AA	SRR7290986;ILLUMINA;Paired;;SRX4193756;SRA	Human	Human	Homo sapiens; human	2018	5		Europe	United Kingdom			Public Health England	Shigella sonnei	PRJNA248792	SRP042645	SAMN09395210	SRS3404573	2018-06-12	2018-06-12	ESC_JA3025AA	152	107330	20980	20662	3.6.3	122	25317	4650113	Escherichia coli / Shigella;98.11%	421	77781	4.1	ESC_EB2302AA_AS	1	1	1	1	1	1	1	1	0	0	0	0	0	0	0	0
ESC_JA3035AA	SRR7290931;ILLUMINA;Paired;;SRX4193701;SRA	Human	Human	Homo sapiens; human	2017	7		Europe	United Kingdom			Public Health England	Shigella sonnei	PRJNA248792	SRP042645	SAMN09395177	SRS3404535	2018-06-12	2018-06-12	ESC_JA3035AA	152	107336	65787	20662	3.6.3	105	25290	4665014	Escherichia coli / Shigella;98.54%	403	59884	4.1	ESC_EB2305AA_AS	0	1	1	1	1	1	1	0	0	0	0	0	0	1	0	0
ESC_JA3389AA	SRR7358264;ILLUMINA;Paired;;SRX4231348;SRA	Human	Human	Homo sapiens; human	2018	6		Europe	United Kingdom			Public Health England	Shigella sonnei	PRJNA248792	SRP042645	SAMN09444191	SRS3430028	2018-06-19	2018-06-19	ESC_JA3389AA	152	107352	67813	20662	3.6.3	173	24539	4628012	Escherichia coli / Shigella;97.97%	480	53931	4.1	ESC_EB2330AA_AS	1	1	1	1	1	1	1	1	1	0	0	0	0	0	0	0
ESC_JA3557AA	SRR7367570;ILLUMINA;Paired;;SRX4240519;SRA	Human	Human	Homo sapiens; human	2018	5		Europe	United Kingdom			Public Health England	Shigella sonnei	PRJNA248792	SRP042645	SAMN09458993	SRS3436430	2018-06-20	2018-06-20	ESC_JA3557AA	152	107361	20980	20662	3.6.3	139	23341	4509604	Escherichia coli / Shigella;97.2%	416	74972	4.1	ESC_EB2344AA_AS	1	1	1	1	1	1	1	1	0	0	0	0	0	0	0	0
ESC_JA3570AA	SRR7367475;ILLUMINA;Paired;;SRX4240424;SRA	Human	Human	Homo sapiens; human	2017	6		Europe	United Kingdom			Public Health England	Shigella sonnei	PRJNA248792	SRP042645	SAMN09458049	SRS3436318	2018-06-20	2018-06-20	ESC_JA3570AA	152	107371	65787	20662	3.6.3	76	23422	4684414	Escherichia coli / Shigella;98.31%	455	77634	4.1	ESC_EB2352AA_AS	0	1	1	1	1	1	1	0	0	0	0	0	0	1	0	0
ESC_JA3571AA	SRR7367472;ILLUMINA;Paired;;SRX4240421;SRA	Human	Human	Homo sapiens; human	2018	5		Europe	United Kingdom			Public Health England	Shigella sonnei	PRJNA248792	SRP042645	SAMN09458235	SRS3436315	2018-06-20	2018-06-20	ESC_JA3571AA	152	107374	53008	20662	3.6.3	91	23430	4645593	Escherichia coli / Shigella;98.57%	459	51045	4.1	ESC_EB2353AA_AS	1	1	1	1	1	0	1	1	1	0	0	0	0	0	0	0
ESC_JA3596AA	SRR7367398;ILLUMINA;Paired;;SRX4240347;SRA	Human	Human	Homo sapiens; human	2018	5		Europe	United Kingdom			Public Health England	Shigella sonnei	PRJNA248792	SRP042645	SAMN09457711	SRS3436173	2018-06-20	2018-06-20	ESC_JA3596AA	152	107372	20980	20662	3.6.3	65	24314	4652951	Escherichia coli / Shigella;97.69%	446	49919	4.1	ESC_EB2358AA_AS	1	1	1	1	1	1	1	1	0	0	0	0	0	0	0	0
ESC_JA3620AA	SRR7367251;ILLUMINA;Paired;;SRX4240200;SRA	Human	Human	Homo sapiens; human	2017	6		Europe	United Kingdom			Public Health England	Shigella sonnei	PRJNA248792	SRP042645	SAMN09457244	SRS3436122	2018-06-20	2018-06-20	ESC_JA3620AA	152	107380	34773	20662	3.6.3	136	24412	4583335	Escherichia coli / Shigella;97.73%	485	53835	4.1	ESC_EB2362AA_AS	0	1	1	1	1	1	1	0	0	0	0	0	0	0	0	0
ESC_JA3740AA	SRR7401614;ILLUMINA;Paired;;SRX4273761;SRA	Human	Human	Homo sapiens; human	2018	5		Europe	United Kingdom			Public Health England	Shigella sonnei	PRJNA248792	SRP042645	SAMN09462761	SRS3440084	2018-06-21	2018-06-21	ESC_JA3740AA	152	107388	20980	20662	3.6.3	76	24793	4659960	Escherichia coli / Shigella;97.18%	476	105032	4.1	ESC_EB2375AA_AS	1	1	1	1	1	1	1	1	0	0	0	0	0	0	0	0
ESC_JA3871AA	SRR7407916;ILLUMINA;Paired;;SRX4279455;SRA	Human	Human	Homo sapiens; human	2018	6		Europe	United Kingdom			Public Health England	Shigella sonnei	PRJNA248792	SRP042645	SAMN09466994	SRS3444530	2018-06-22	2018-06-22	ESC_JA3871AA	152	107402	67813	20662	3.6.3	89	25021	4556543	Escherichia coli / Shigella;98.07%	361	55056	4.1	ESC_EB2386AA_AS	1	1	1	1	1	1	1	1	1	0	0	0	0	0	0	0
ESC_JA4077AA	SRR7416063;ILLUMINA;Paired;;SRX4287020;SRA	Human	Human	Homo sapiens; human	2018	6		Europe	United Kingdom			Public Health England	Shigella sonnei	PRJNA248792	SRP042645	SAMN09475586	SRS3450875	2018-06-25	2018-06-24	ESC_JA4077AA	152	107416	67813	20662	3.6.3	83	25300	4615473	Escherichia coli / Shigella;98.79%	387	71035	4.1	ESC_EB2393AA_AS	1	1	1	1	1	1	1	1	1	0	0	0	0	0	0	0
ESC_JA4084AA	SRR7416054;ILLUMINA;Paired;;SRX4287011;SRA	Human	Human	Homo sapiens; human	2018	6		Europe	United Kingdom			Public Health England	Shigella sonnei	PRJNA248792	SRP042645	SAMN09475539	SRS3450866	2018-06-25	2018-06-24	ESC_JA4084AA	152	107406	53008	20662	3.6.3	80	25618	4719486	Escherichia coli / Shigella;97.13%	415	51515	4.1	ESC_EB2394AA_AS	1	1	1	1	1	1	1	1	1	0	0	0	0	0	0	0
ESC_JA5808AA	SRR7474035;ILLUMINA;Paired;;SRX4343642;SRA	Human	Human	Homo sapiens; human	2018	6		Europe	United Kingdom			Public Health England	Shigella sonnei	PRJNA248792	SRP042645	SAMN09606979	SRS3503887	2018-07-06	2018-07-06	ESC_JA5808AA	152	107426	53008	20662	3.6.3	63	25309	4636419	Escherichia coli / Shigella;97.09%	405	33204	4.1	ESC_EB2420AA_AS	1	1	1	1	1	1	1	1	1	0	0	0	0	0	0	0
ESC_JA6195AA	SRR7500958;ILLUMINA;Paired;;SRX4370340;SRA	Human	Human	Homo sapiens; human	2018	6		Europe	United Kingdom			Public Health England	Shigella sonnei	PRJNA248792	SRP042645	SAMN09633760	SRS3528699	2018-07-10	2018-07-10	ESC_JA6195AA	152	69963	53008	20662	3.6.3	99	23643	4659549	Escherichia coli / Shigella;99.48%	430	73702	4	ESC_SA9355AA_AS	1	1	1	1	1	1	1	1	1	0	0	0	0	0	0	0
ESC_KA1111AA	SRR7836290;ILLUMINA;Paired;;SRX4687253;SRA	Human	Human	Homo sapiens; human	2018	8		Europe	United Kingdom			Public Health England	Shigella sonnei	PRJNA315192	SRP071789	SAMN10065376	SRS3780609	2018-09-16	2018-09-15	ESC_KA1111AA	152	107574	53008	20662	3.6.3	211	23652	4494405	Escherichia coli / Shigella;98.19%	401	58738	4.1	ESC_EB2489AA_AS	1	1	1	1	1	1	1	1	1	0	0	0	0	0	0	0
ESC_KA1122AA	SRR7835330;ILLUMINA;Paired;;SRX4686293;SRA	Human	Human	Homo sapiens; human	2018	8		Europe	United Kingdom			Public Health England	Shigella sonnei	PRJNA315192	SRP071789	SAMN10065374	SRS3779653	2018-09-16	2018-09-15	ESC_KA1122AA	152	107577	53008	20662	3.6.3	177	23441	4641589	Escherichia coli / Shigella;97.19%	464	43291	4.1	ESC_EB2492AA_AS	1	1	1	1	1	1	1	1	1	0	0	0	0	0	0	0
ESC_KA1426AA	SRR7850125;ILLUMINA;Paired;;SRX4700884;SRA	Human	Human	Homo sapiens; human	2018	7		Europe	United Kingdom			Public Health England	Shigella sonnei	PRJNA315192	SRP071789	SAMN10075634	SRS3787212	2018-09-17	2018-09-17	ESC_KA1426AA	152	107508	67813	20662	3.6.3	129	23421	4607140	Escherichia coli / Shigella;97.66%	422	42315	4.1	ESC_EB2511AA_AS	1	1	1	1	1	1	1	1	1	0	0	0	0	0	0	0
ESC_KA1452AA	SRR7850058;ILLUMINA;Paired;;SRX4700817;SRA	Human	Human	Homo sapiens; human	2018	8		Europe	United Kingdom			Public Health England	Shigella sonnei	PRJNA315192	SRP071789	SAMN10075565	SRS3787144	2018-09-17	2018-09-17	ESC_KA1452AA	152	107515	53008	20662	3.6.3	151	24787	4601809	Escherichia coli / Shigella;96.44%	427	65147	4.1	ESC_EB2520AA_AS	1	1	1	1	1	1	1	1	1	0	0	0	0	0	0	0
ESC_KA1481AA	SRR7849986;ILLUMINA;Paired;;SRX4700745;SRA	Human	Human	Homo sapiens; human	2018	9		Europe	United Kingdom			Public Health England	Shigella sonnei	PRJNA315192	SRP071789	SAMN10075495	SRS3787073	2018-09-17	2018-09-17	ESC_KA1481AA	152	107524	20980	20662	3.6.3	60	23401	4580947	Escherichia coli / Shigella;97.87%	387	69533	4.1	ESC_EB2529AA_AS	1	1	1	1	1	1	1	1	0	0	0	0	0	0	0	0
ESC_KA1486AA	SRR7842200;ILLUMINA;Paired;;SRX4692990;SRA	Human	Human	Homo sapiens; human	2018	8		Europe	United Kingdom			Public Health England	Shigella sonnei	PRJNA315192	SRP071789	SAMN10068562	SRS3786304	2018-09-17	2018-09-16	ESC_KA1486AA	152	107528	53008	20662	3.6.3	165	24573	4695612	Escherichia coli / Shigella;96.86%	451	93518	4.1	ESC_EB2530AA_AS	1	1	1	1	1	1	1	1	1	0	0	0	0	0	0	0
ESC_KA1644AA	SRR7866288;ILLUMINA;Paired;;SRX4705468;SRA	Human	Human	Homo sapiens; human	2018	9		Europe	United Kingdom			Public Health England	Shigella sonnei	PRJNA315192	SRP071789	SAMN10079652	SRS3791239	2018-09-18	2018-09-18	ESC_KA1644AA	152	107569	20980	20662	3.6.3	231	24370	4676194	Escherichia coli / Shigella;97.63%	431	124679	4.1	ESC_EB2553AA_AS	1	1	1	1	1	1	1	1	0	0	0	0	0	0	0	0
ESC_KA1651AA	SRR7866254;ILLUMINA;Paired;;SRX4705434;SRA	Human	Human	Homo sapiens; human	2018	9		Europe	United Kingdom			Public Health England	Shigella sonnei	PRJNA315192	SRP071789	SAMN10079562	SRS3791205	2018-09-18	2018-09-18	ESC_KA1651AA	152	73836	53008	20662	3.6.3	76	23421	4592950	Escherichia coli / Shigella;99.48%	420	81559	4	ESC_TA8275AA_AS	1	1	1	1	1	1	1	1	1	0	0	0	0	0	0	0
ESC_KA2209AA	SRR7895995;ILLUMINA;Paired;;SRX4733440;SRA	Human	Human	Homo sapiens; human	2018	9		Europe	United Kingdom			Public Health England	Shigella sonnei	PRJNA315192	SRP071789	SAMN10118247	SRS3815637	2018-09-25	2018-09-25	ESC_KA2209AA	152	107571	53008	20662	3.6.3	190	24561	4602501	Escherichia coli / Shigella;97.62%	410	52264	4.1	ESC_EB2578AA_AS	1	1	1	1	1	1	1	1	1	0	0	0	0	0	0	0
ESC_KA2600AA	SRR7943922;ILLUMINA;Paired;;SRX4778094;SRA	Human	Human	Homo sapiens; human	2018	9		Europe	United Kingdom			Public Health England	Shigella sonnei	PRJNA315192	SRP071789	SAMN10146760	SRS3859092	2018-10-01	2018-09-30	ESC_KA2600AA	152	92501	53008	20662	3.6.3	215	23660	4587819	Escherichia coli / Shigella;97.24%	394	61990	4.1	ESC_EB2581AA_AS	1	1	1	1	1	1	1	1	1	0	0	0	0	0	0	0
ESC_KA2601AA	SRR7943921;ILLUMINA;Paired;;SRX4778093;SRA	Human	Human	Homo sapiens; human	2018	9		Europe	United Kingdom			Public Health England	Shigella sonnei	PRJNA315192	SRP071789	SAMN10146747	SRS3859091	2018-10-01	2018-09-30	ESC_KA2601AA	152	107581	53008	20662	3.6.3	192	24768	4600822	Escherichia coli / Shigella;97.58%	393	65638	4.1	ESC_EB2582AA_AS	1	1	1	1	1	1	1	1	1	0	0	0	0	0	0	0
ESC_KA2611AA	SRR7943896;ILLUMINA;Paired;;SRX4778068;SRA	Human	Human	Homo sapiens; human	2018	9		Europe	United Kingdom			Public Health England	Shigella sonnei	PRJNA315192	SRP071789	SAMN10146735	SRS3859066	2018-10-01	2018-09-30	ESC_KA2611AA	152	107583	20980	20662	3.6.3	117	23496	4589067	Escherichia coli / Shigella;97.6%	397	51350	4.1	ESC_EB2586AA_AS	1	1	1	1	1	1	1	1	0	0	0	0	0	0	0	0
ESC_KA2850AA	SRR7975989;ILLUMINA;Paired;;SRX4808797;SRA	Human	Human	Homo sapiens; human	2018	9		Europe	United Kingdom			Public Health England	Shigella sonnei	PRJNA315192	SRP071789	SAMN10187118	SRS3887237	2018-10-10	2018-10-08	ESC_KA2850AA	152	107589	53008	20662	3.6.3	275	23422	4608470	Escherichia coli / Shigella;96.44%	422	55642	4.1	ESC_EB2595AA_AS	1	1	1	1	1	1	1	1	1	0	0	0	0	0	0	0
ESC_KA2873AA	SRR7974368;ILLUMINA;Paired;;SRX4807271;SRA	Human	Human	Homo sapiens; human	2018	9		Europe	United Kingdom			Public Health England	Shigella sonnei	PRJNA315192	SRP071789	SAMN10185924	SRS3885813	2018-10-10	2018-10-07	ESC_KA2873AA	152	107601	53008	20662	3.6.3	226	23426	4597327	Escherichia coli / Shigella;97.36%	414	59685	4.1	ESC_EB2604AA_AS	1	1	1	1	1	1	1	1	1	0	0	0	0	0	0	0
ESC_KA2874AA	SRR7974366;ILLUMINA;Paired;;SRX4807269;SRA	Human	Human	Homo sapiens; human	2018	9		Europe	United Kingdom			Public Health England	Shigella sonnei	PRJNA315192	SRP071789	SAMN10185923	SRS3885811	2018-10-10	2018-10-07	ESC_KA2874AA	152	74493	53008	20662	3.6.3	138	23656	4562642	Escherichia coli / Shigella;99.46%	400	54260	4	ESC_UA0474AA_AS	1	1	1	1	1	1	1	1	0	0	0	0	0	0	0	0
ESC_KA3320AA	SRR8052183;ILLUMINA;Paired;;SRX4881844;SRA	Human	Human	Homo sapiens; human	2018	10		Europe	United Kingdom			Public Health England	Shigella sonnei	PRJNA315192	SRP071789	SAMN10238113	SRS3930756	2018-10-15	2018-10-14	ESC_KA3320AA	152	107604	53008	20662	3.6.3	117	23421	4618985	Escherichia coli / Shigella;96.93%	437	50202	4.1	ESC_EB2613AA_AS	1	1	1	1	1	1	1	1	1	0	0	0	0	0	0	0
ESC_KA4455AA	SRR8105424;ILLUMINA;Paired;;SRX4932179;SRA	Human	Human	Homo sapiens; human	2018	10		Europe	United Kingdom			Public Health England	Shigella sonnei	PRJNA315192	SRP071789	SAMN10289235	SRS3976974	2018-10-25	2018-10-25	ESC_KA4455AA	152	107625	53008	20662	3.6.3	105	23411	4629565	Escherichia coli / Shigella;96.86%	449	48237	4.1	ESC_EB2634AA_AS	1	1	1	1	1	1	1	1	1	0	0	0	0	0	0	0
ESC_KA4748AA	SRR8114782;ILLUMINA;Paired;;SRX4941079;SRA	Human	Human	Homo sapiens; human	2018	10		Europe	United Kingdom			Public Health England	Shigella sonnei	PRJNA315192	SRP071789	SAMN10330857	SRS3985069	2018-10-28	2018-10-27	ESC_KA4748AA	152	107622	20980	20662	3.6.3	91	23517	4612708	Escherichia coli / Shigella;97.7%	429	55576	4.1	ESC_EB2636AA_AS	1	1	1	1	1	1	1	1	0	0	0	0	0	0	0	0
ESC_KA5225AA	traces-0mzKQPD;ILLUMINA;Paired;;NA;Uploaded	Human	Human		2018			Europe	United Kingdom	Scotland		SSSCDRL	Shigella sonnei					2018-11-09	2019-05-14	ESC_KA5225AA	152	76444	20980	20662	3.6.3	151	23012	4725862	Escherichia coli / Shigella;99.6%	617	42940	4	ESC_UA3715AA_AS	1	1	1	1	1	1	1	1	0	0	0	0	0	0	0	0
ESC_KA6000AA	SRR8238024;ILLUMINA;Paired;;SRX5056288;SRA	Human	Human	Homo sapiens; human	2018	11		Europe	United Kingdom			Public Health England	Shigella sonnei	PRJNA315192	SRP071789	SAMN10464426	SRS4072969	2018-11-24	2018-11-23	ESC_KA6000AA	152	107084	53008	20662	3.6.3	103	23636	4602406	Escherichia coli / Shigella;97.57%	384	37529	4.1	ESC_EB1683AA_AS	1	1	1	1	1	1	1	1	1	0	0	0	0	0	0	0
ESC_KA6591AA	SRR8240974;ILLUMINA;Paired;;SRX5059226;SRA	Human	Human	Homo sapiens; human	2018	11		Europe	United Kingdom			Public Health England	Shigella sonnei	PRJNA315192	SRP071789	SAMN10474770	SRS4075320	2018-11-29	2018-11-26	ESC_KA6591AA	152	107090	53008	20662	3.6.3	140	23441	4563113	Escherichia coli / Shigella;97.1%	441	92095	4.1	ESC_EB1689AA_AS	1	1	1	1	1	1	1	1	1	0	0	0	0	0	0	0
ESC_KA8323AA	SRR8325550;ILLUMINA;Paired;;SRX5137367;SRA	Human	Human	Homo sapiens; human	2018	12		Europe	United Kingdom			Public Health England	Shigella sonnei	PRJNA315192	SRP071789	SAMN10599939	SRS4149663	2018-12-17	2018-12-16	ESC_KA8323AA	152	107100	53008	20662	3.6.3	94	25816	4475337	Escherichia coli / Shigella;98.57%	327	75132	4.1	ESC_EB1709AA_AS	1	1	0	0	0	0	1	1	1	0	0	0	0	0	0	0
ESC_KA9089AA	SRR8418873;ILLUMINA;Paired;;SRX5227954;SRA	Human	Human	Homo sapiens; human	2018	12		Europe	United Kingdom			Public Health England	Shigella sonnei	PRJNA315192	SRP071789	SAMN10715207	SRS4231858	2019-01-09	2019-01-09	ESC_KA9089AA	152	107113	81882	20662	3.6.3	100	24798	4559848	Escherichia coli / Shigella;97.49%	389	47912	4.1	ESC_EB1744AA_AS	1	1	0	0	0	0	1	1	1	0	0	0	0	0	0	0
ESC_KA9133AA	SRR8440739;ILLUMINA;Paired;;SRX5248074;SRA	Human	Human	Homo sapiens; human	2019	1		Europe	United Kingdom			Public Health England	Shigella sonnei	PRJNA315192	SRP071789	SAMN10741892	SRS4250259	2019-01-15	2019-01-15	ESC_KA9133AA	152	83150	20980	20662	3.6.3	261	24889	4585931	Escherichia coli / Shigella;97.27%	415	53212	4.1	ESC_EB1745AA_AS	1	1	1	1	1	1	1	1	0	0	0	0	0	0	0	0
ESC_KA9136AA	SRR8440735;ILLUMINA;Paired;;SRX5248070;SRA	Human	Human	Homo sapiens; human	2018	12		Europe	United Kingdom			Public Health England	Shigella sonnei	PRJNA315192	SRP071789	SAMN10741833	SRS4250255	2019-01-15	2019-01-15	ESC_KA9136AA	152	107116	20980	20662	3.6.3	102	23531	4581167	Escherichia coli / Shigella;97.52%	390	56661	4.1	ESC_EB1748AA_AS	1	1	1	1	1	0	1	1	0	0	0	0	0	0	0	0
ESC_KA9139AA	SRR8440732;ILLUMINA;Paired;;SRX5248067;SRA	Human	Human	Homo sapiens; human	2019	1		Europe	United Kingdom			Public Health England	Shigella sonnei	PRJNA315192	SRP071789	SAMN10741836	SRS4250252	2019-01-15	2019-01-15	ESC_KA9139AA	152	107117	53008	20662	3.6.3	123	24807	4570915	Escherichia coli / Shigella;98.07%	381	54190	4.1	ESC_EB1751AA_AS	1	1	1	1	1	1	1	1	1	0	0	0	0	0	0	0
ESC_LA0829AA	SRR8490597;ILLUMINA;Paired;;SRX5295163;SRA	Human	Human	Homo sapiens; human	2019	1		Europe	United Kingdom			Public Health England	Shigella sonnei	PRJNA315192	SRP071789	SAMN10823691	SRS4294330	2019-01-28	2019-01-27	ESC_LA0829AA	152	107121	53008	20662	3.6.3	97	24085	4589323	Escherichia coli / Shigella;97.88%	398	46145	4.1	ESC_EB1763AA_AS	1	1	1	1	1	1	1	1	1	0	0	0	0	0	0	0
ESC_LA1466AA	SRR8524572;ILLUMINA;Paired;;SRX5327407;SRA	Human	Human	Homo sapiens; human	2019	1		Europe	United Kingdom			Public Health England	Shigella sonnei	PRJNA315192	SRP071789	SAMN10867276	SRS4322163	2019-02-04	2019-02-03	ESC_LA1466AA	152	84774	53008	20662	3.6.3	177	21132	4465193	Escherichia coli / Shigella;96.85%	426	93707	4.1	ESC_EB1769AA_AS	1	1	1	1	1	1	1	1	1	0	0	0	0	0	0	0
ESC_LA8734AA	SRR8554751;ILLUMINA;Paired;;SRX5356528;SRA	Human	Human	Homo sapiens; human	2019	1		Europe	United Kingdom			Public Health England	Shigella sonnei	PRJNA315192	SRP071789	SAMN10908290	SRS4347442	2019-02-11	2019-02-11	ESC_LA8734AA	152	107132	53008	20662	3.6.3	113	23638	4593241	Escherichia coli / Shigella;95.99%	398	43398	4.1	ESC_EB1778AA_AS	1	1	1	1	1	1	1	1	1	0	0	0	0	0	0	0
ESC_LA8818AA	SRR8568153;ILLUMINA;Paired;;SRX5369527;SRA	Human	Human	Homo sapiens; human	2019	2		Europe	United Kingdom			Public Health England	Shigella sonnei	PRJNA315192	SRP071789	SAMN10921929	SRS4359780	2019-02-13	2019-02-13	ESC_LA8818AA	152	107137	88219	20662	3.6.3	95	23537	4569380	Escherichia coli / Shigella;97.83%	392	45061	4.1	ESC_EB1790AA_AS	1	1	1	1	1	1	1	1	0	0	0	0	0	0	0	0
ESC_MA0999AA	SRR8715602;ILLUMINA;Paired;;SRX5509518;SRA	Human	Human	Homo sapiens; human	2019	2		Europe	United Kingdom			Public Health England	Shigella sonnei	PRJNA315192	SRP071789	SAMN11108593	SRS4477404	2019-03-13	2019-03-13	ESC_MA0999AA	152	107134	53008	20662	3.6.3	160	23552	4589924	Escherichia coli / Shigella;96.86%	412	64521	4.1	ESC_EB1812AA_AS	1	1	1	1	1	1	1	1	1	0	0	0	0	0	0	0
ESC_MA2963AA	SRR8863358;ILLUMINA;Paired;;SRX5650771;SRA	Human	Human	Homo sapiens; human	2019	3		Europe	United Kingdom			Public Health England	Shigella sonnei	PRJNA315192	SRP071789	SAMN11356628	SRS4596064	2019-04-08	2019-04-08	ESC_MA2963AA	152	92501	53008	20662	3.6.3	178	24370	4740182	Escherichia coli / Shigella;98.31%	444	60589	4.1	ESC_EB1840AA_AS	1	1	1	1	1	1	1	1	1	0	0	0	0	0	0	0
ESC_MA4239AA	traces-0hgWBDL;ILLUMINA;Paired;;NA;Uploaded	Human	Human		2019			Europe	United Kingdom	Scotland		SSSCDRL	Shigella sonnei					2019-04-22	2019-04-22	ESC_MA4239AA	152	93509	93509	20662	3.6.3	86	23497	4810417	Escherichia coli / Shigella;99.61%	612	67683	4	ESC_YA8223AA_AS	1	1	1	1	1	1	1	1	1	0	0	0	0	0	0	0
ESC_MA5415AA	SRR9018538;ILLUMINA;Paired;;SRX5796658;SRA	Human	Human	Homo sapiens; human	2019	4		Europe	United Kingdom			Public Health England	Shigella sonnei	PRJNA315192	SRP071789	SAMN11582164	SRS4727858	2019-05-07	2019-05-07	ESC_MA5415AA	152	94872	53008	20662	3.6.3	94	25513	4478057	Escherichia coli / Shigella;98.02%	350	52095	4.1	ESC_EB1961AA_AS	1	1	1	1	1	1	1	1	1	0	0	0	0	0	0	0
ESC_MA6639AA	traces-0AXftfh;ILLUMINA;Paired;;NA;Uploaded	Human	Human		2019			Europe	United Kingdom	Scotland		SSSCDRL	Shigella sonnei					2019-05-27	2019-05-27	ESC_MA6639AA	152	95885	95885	20662	3.6.3	101	23498	4652830	Escherichia coli / Shigella;99.57%	546	52438	4	ESC_ZA4131AA_AS	1	1	1	1	1	1	1	1	0	0	0	0	0	0	0	0
ESC_MA8948AA	SRR9121360;ILLUMINA;Paired;;SRX5895342;SRA	Human	Human	Homo sapiens; human	2019	5		Europe	United Kingdom			Public Health England	Shigella sonnei	PRJNA315192	SRP071789	SAMN11853316	SRS4816886	2019-05-30	2019-05-25	ESC_MA8948AA	152	96111	95885	20662	3.6.3	106	25004	4575122	Escherichia coli / Shigella;97.42%	360	58535	4.1	ESC_EB1984AA_AS	1	1	1	1	1	1	1	1	0	0	0	0	0	0	0	0
ESC_MA8980AA	SRR9089361;ILLUMINA;Paired;;SRX5864514;SRA	Human	Human	Homo sapiens; human	2019	5		Europe	United Kingdom			Public Health England	Shigella sonnei	PRJNA315192	SRP071789	SAMN11774480	SRS4787888	2019-05-30	2019-05-20	ESC_MA8980AA	152	107179	53008	20662	3.6.3	173	25616	4437902	Escherichia coli / Shigella;98.61%	330	64833	4.1	ESC_EB1989AA_AS	1	1	1	1	1	0	1	1	1	0	0	0	0	0	0	0
ESC_MA9062AA	SRR9151841;ILLUMINA;Paired;;SRX5924957;SRA	Human	Human	Homo sapiens; human	2019	5		Europe	United Kingdom			Public Health England	Shigella sonnei	PRJNA315192	SRP071789	SAMN11885334	SRS4838712	2019-05-30	2019-05-30	ESC_MA9062AA	152	107180	53008	20662	3.6.3	186	25305	4447820	Escherichia coli / Shigella;97.69%	360	45502	4.1	ESC_EB1994AA_AS	1	1	0	0	0	0	1	1	1	0	0	0	0	0	0	0
ESC_MA9064AA	SRR9151839;ILLUMINA;Paired;;SRX5924955;SRA	Human	Human	Homo sapiens; human	2019	5		Europe	United Kingdom			Public Health England	Shigella sonnei	PRJNA315192	SRP071789	SAMN11885332	SRS4838710	2019-05-30	2019-05-30	ESC_MA9064AA	152	97150	53008	20662	3.6.3	188	25304	4549254	Escherichia coli / Shigella;97.09%	361	46553	4.1	ESC_EB1996AA_AS	1	1	1	1	1	1	1	1	1	0	0	0	0	0	0	0
ESC_MA9066AA	SRR9151835;ILLUMINA;Paired;;SRX5924951;SRA	Human	Human	Homo sapiens; human	2019	5		Europe	United Kingdom			Public Health England	Shigella sonnei	PRJNA315192	SRP071789	SAMN11885302	SRS4838707	2019-05-30	2019-05-30	ESC_MA9066AA	152	107181	53008	20662	3.6.3	182	25298	4483281	Escherichia coli / Shigella;98.37%	348	41734	4.1	ESC_EB1997AA_AS	1	1	0	0	0	0	1	1	1	0	0	0	0	0	0	0
ESC_MA9069AA	SRR9151830;ILLUMINA;Paired;;SRX5924946;SRA	Human	Human	Homo sapiens; human	2019	5		Europe	United Kingdom			Public Health England	Shigella sonnei	PRJNA315192	SRP071789	SAMN11885297	SRS4838703	2019-05-30	2019-05-30	ESC_MA9069AA	152	97148	97148	20662	3.6.3	149	25289	4453793	Escherichia coli / Shigella;98.68%	343	45245	4.1	ESC_EB1999AA_AS	0	1	1	1	1	1	1	0	0	0	0	0	0	0	0	0
ESC_MA9776AA	SRR9178567;ILLUMINA;Paired;;SRX5951230;SRA	Human	Human	Homo sapiens; human	2019	5		Europe	United Kingdom			Public Health England	Shigella sonnei	PRJNA315192	SRP071789	SAMN11935030	SRS4861911	2019-06-04	2019-06-03	ESC_MA9776AA	152	107184	98259	20662	3.6.3	126	25357	4571282	Escherichia coli / Shigella;97.15%	366	36643	4.1	ESC_EB2004AA_AS	1	1	1	1	1	1	1	1	1	0	0	0	0	0	0	0
ESC_MA9781AA	SRR9178558;ILLUMINA;Paired;;SRX5951221;SRA	Human	Human	Homo sapiens; human	2019	5		Europe	United Kingdom			Public Health England	Shigella sonnei	PRJNA315192	SRP071789	SAMN11935005	SRS4861903	2019-06-04	2019-06-03	ESC_MA9781AA	152	107187	98259	20662	3.6.3	140	23643	4578378	Escherichia coli / Shigella;98.44%	395	36423	4.1	ESC_EB2015AA_AS	1	1	1	1	1	1	1	1	1	0	0	0	0	0	0	0
ESC_MA9784AA	SRR9178553;ILLUMINA;Paired;;SRX5951216;SRA	Human	Human	Homo sapiens; human	2019	5		Europe	United Kingdom			Public Health England	Shigella sonnei	PRJNA315192	SRP071789	SAMN11934992	SRS4861898	2019-06-04	2019-06-03	ESC_MA9784AA	152	98282	95885	20662	3.6.3	103	25656	4491721	Escherichia coli / Shigella;99.01%	348	43033	4.1	ESC_EB2016AA_AS	1	1	1	1	1	1	1	1	0	0	0	0	0	0	0	0
ESC_MA9989AA	SRR9188557;ILLUMINA;Paired;;SRX5960727;SRA	Human	Human	Homo sapiens; human	2019	5		Europe	United Kingdom			Public Health England	Shigella sonnei	PRJNA315192	SRP071789	SAMN11942557	SRS4869958	2019-06-04	2019-06-04	ESC_MA9989AA	152	107189	95885	20662	3.6.3	193	25298	4574452	Escherichia coli / Shigella;97.82%	391	53186	4.1	ESC_EB2020AA_AS	1	1	0	0	0	0	1	1	0	0	0	0	0	0	0	0
ESC_MA9991AA	SRR9188497;ILLUMINA;Paired;;SRX5960667;SRA	Human	Human	Homo sapiens; human	2019	5		Europe	United Kingdom			Public Health England	Shigella sonnei	PRJNA315192	SRP071789	SAMN11942517	SRS4869898	2019-06-04	2019-06-04	ESC_MA9991AA	152	107188	53008	20662	3.6.3	211	23656	4593833	Escherichia coli / Shigella;97.53%	396	71021	4.1	ESC_EB2021AA_AS	1	1	1	1	1	1	1	1	1	0	0	0	0	0	0	0
ESC_MA9994AA	SRR9188443;ILLUMINA;Paired;;SRX5960613;SRA	Human	Human	Homo sapiens; human	2019	5		Europe	United Kingdom			Public Health England	Shigella sonnei	PRJNA315192	SRP071789	SAMN11942525	SRS4869846	2019-06-04	2019-06-04	ESC_MA9994AA	152	98341	53008	20662	3.6.3	184	23648	4679474	Escherichia coli / Shigella;96.08%	400	66992	4.1	ESC_EB2022AA_AS	1	1	1	1	1	1	1	1	1	0	0	0	0	0	0	0
ESC_NA0590AA	traces-0msmmKk;ILLUMINA;Paired;;NA;Uploaded	Human	Human		2019			Europe	United Kingdom	Scotland		SSSCDRL	Shigella sonnei					2019-06-10	2019-06-10	ESC_NA0590AA	152	98313	53008	20662	3.6.3	94	23498	4585682	Escherichia coli / Shigella;99.37%	563	69740	4	ESC_AB6234AA_AS	1	1	1	1	1	1	1	1	1	0	0	0	0	0	0	0
ESC_NA0823AA	SRR9260988;ILLUMINA;Paired;;SRX6031428;SRA	Human	Human	Homo sapiens; human	2019	6		Europe	United Kingdom			Public Health England	Shigella sonnei	PRJNA315192	SRP071789	SAMN12007269	SRS4934998	2019-06-11	2019-06-11	ESC_NA0823AA	152	107191	53008	20662	3.6.3	94	25598	4547033	Escherichia coli / Shigella;97.45%	359	61053	4.1	ESC_EB2031AA_AS	1	1	1	1	1	1	1	1	1	0	0	0	0	0	0	0
ESC_NA0832AA	SRR9260888;ILLUMINA;Paired;;SRX6031328;SRA	Human	Human	Homo sapiens; human	2019	5		Europe	United Kingdom			Public Health England	Shigella sonnei	PRJNA315192	SRP071789	SAMN12007392	SRS4934898	2019-06-11	2019-06-11	ESC_NA0832AA	152	98764	93509	20662	3.6.3	169	23985	4614522	Escherichia coli / Shigella;97.63%	406	52798	4.1	ESC_EB2034AA_AS	1	1	1	1	1	1	1	1	1	0	0	0	0	0	0	0
ESC_NA0847AA	SRR9260078;ILLUMINA;Paired;;SRX6031041;SRA	Human	Human	Homo sapiens; human	2019	5		Europe	United Kingdom			Public Health England	Shigella sonnei	PRJNA315192	SRP071789	SAMN12007450	SRS4934612	2019-06-11	2019-06-11	ESC_NA0847AA	152	98735	53008	20662	3.6.3	103	25512	4554644	Escherichia coli / Shigella;97.69%	341	43667	4.1	ESC_EB2040AA_AS	1	1	1	1	1	1	1	1	1	0	0	0	0	0	0	0
ESC_NA0882AA	SRR9257912;ILLUMINA;Paired;;SRX6029521;SRA	Human	Human	Homo sapiens; human	2019	5		Europe	United Kingdom			Public Health England	Shigella sonnei	PRJNA315192	SRP071789	SAMN12007272	SRS4933092	2019-06-11	2019-06-11	ESC_NA0882AA	152	107199	53008	20662	3.6.3	77	25023	4550700	Escherichia coli / Shigella;97.97%	340	51726	4.1	ESC_EB2053AA_AS	1	1	1	1	1	1	1	1	1	0	0	0	0	0	0	0
ESC_NA0886AA	SRR9257748;ILLUMINA;Paired;;SRX6029516;SRA	Human	Human	Homo sapiens; human	2019	4		Europe	United Kingdom			Public Health England	Shigella sonnei	PRJNA315192	SRP071789	SAMN12007655	SRS4933087	2019-06-11	2019-06-11	ESC_NA0886AA	152	98711	98711	20662	3.6.3	198	25021	4609760	Escherichia coli / Shigella;96.64%	392	79444	4.1	ESC_EB2055AA_AS	1	1	1	1	1	1	1	1	0	0	0	0	0	0	0	0
ESC_NA0888AA	SRR9257727;ILLUMINA;Paired;;SRX6029462;SRA	Human	Human	Homo sapiens; human	2019	5		Europe	United Kingdom			Public Health England	Shigella sonnei	PRJNA315192	SRP071789	SAMN12007573	SRS4933033	2019-06-11	2019-06-11	ESC_NA0888AA	152	107201	53008	20662	3.6.3	81	25600	4520234	Escherichia coli / Shigella;97.31%	330	50745	4.1	ESC_EB2056AA_AS	1	1	1	1	1	1	1	1	1	0	0	0	0	0	0	0
ESC_NA0988AA	SRR9273284;ILLUMINA;Paired;;SRX6043516;SRA	Human	Human	Homo sapiens; human	2019	5		Europe	United Kingdom			Public Health England	Shigella sonnei	PRJNA315192	SRP071789	SAMN12023309	SRS4946644	2019-06-12	2019-06-12	ESC_NA0988AA	152	99699	53008	20662	3.6.3	171	24140	4606608	Escherichia coli / Shigella;97.91%	395	49208	4.1	ESC_EB2062AA_AS	1	1	1	1	1	1	1	1	1	0	0	0	0	0	0	0
ESC_NA1748AA	SRR9306530;ILLUMINA;Paired;;SRX6074352;SRA	Human	Human	Homo sapiens; human	2019	6		Europe	United Kingdom			Public Health England	Shigella sonnei	PRJNA315192	SRP071789	SAMN12069746	SRS4976498	2019-06-17	2019-06-16	ESC_NA1748AA	152	107204	20980	20662	3.6.3	519	25286	4560541	Escherichia coli / Shigella;97.72%	384	51081	4.1	ESC_EB2066AA_AS	1	1	1	1	1	1	1	1	0	0	0	0	0	0	0	0
ESC_NA1758AA	SRR9306471;ILLUMINA;Paired;;SRX6074293;SRA	Human	Human	Homo sapiens; human	2019	6		Europe	United Kingdom			Public Health England	Shigella sonnei	PRJNA315192	SRP071789	SAMN12069689	SRS4976439	2019-06-17	2019-06-16	ESC_NA1758AA	152	107205	53008	20662	3.6.3	103	23633	4601789	Escherichia coli / Shigella;97.6%	420	46992	4.1	ESC_EB2070AA_AS	1	1	0	0	0	0	1	1	1	0	0	0	0	0	0	0
ESC_NA1926AA	SRR9311800;ILLUMINA;Paired;;SRX6079449;SRA	Human	Human	Homo sapiens; human	2019	6		Europe	United Kingdom			Public Health England	Shigella sonnei	PRJNA315192	SRP071789	SAMN12079185	SRS4981263	2019-06-18	2019-06-18	ESC_NA1926AA	152	100830	53008	20662	3.6.3	212	24958	4577856	Escherichia coli / Shigella;97.83%	376	53197	4.1	ESC_EB2079AA_AS	1	1	1	1	1	1	1	1	1	0	0	0	0	0	0	0
ESC_NA2869AA	SRR9595074;ILLUMINA;Paired;;SRX6360786;SRA	Human	Human	Homo sapiens; human	2019	6		Europe	United Kingdom			Public Health England	Shigella sonnei	PRJNA315192	SRP071789	SAMN12137282	SRS5023119	2019-06-26	2019-06-26	ESC_NA2869AA	152	107209	53008	20662	3.6.3	231	25017	4594089	Escherichia coli / Shigella;98.14%	399	45168	4.1	ESC_EB2091AA_AS	1	1	1	1	1	1	1	1	1	0	0	0	0	0	0	0
ESC_NA3558AA	ERR3330634;ILLUMINA;Paired;75;ERX3355349;SRA				2016			Europe	Netherlands			RIVM - National Institute for Public Health and the Environment	Shigella sonnei	PRJEB32617	ERP115319	SAMEA5615267	ERS3419451	2019-07-01	2019-06-30	ESC_NA3558AA	152	101353	20885	20662	3.6.3	121	25093	4480553	Escherichia coli / Shigella;98.41%	429	57473	4.1	ESC_EB4609AA_AS	0	1	1	1	1	1	1	0	0	0	0	0	0	0	0	0
ESC_NA3580AA	ERR3328395;ILLUMINA;Paired;75;ERX3353110;SRA				2017			Europe	Netherlands			RIVM - National Institute for Public Health and the Environment	Shigella sonnei	PRJEB32617	ERP115319	SAMEA5614293	ERS3418478	2019-07-01	2019-06-30	ESC_NA3580AA	152	101372	20980	20662	3.6.3	145	23736	4552483	Escherichia coli / Shigella;98.12%	432	45636	4.1	ESC_EB4615AA_AS	1	1	1	1	1	1	1	1	0	0	0	0	0	0	0	0
ESC_NA4437AA	SRR9661219;ILLUMINA;Paired;;SRX6422136;SRA	Human	Human	Homo sapiens; human	2019	6		Europe	United Kingdom			Public Health England	Shigella sonnei	PRJNA315192	SRP071789	SAMN12238380	SRS5078964	2019-07-11	2019-07-10	ESC_NA4437AA	152	107213	53008	20662	3.6.3	204	25296	4571019	Escherichia coli / Shigella;97.75%	376	48717	4.1	ESC_EB2110AA_AS	1	1	1	1	1	1	1	1	1	0	0	0	0	0	0	0
ESC_NA4527AA	SRR9620984;ILLUMINA;Paired;;SRX6383996;SRA	Human	Human	Homo sapiens; human	2019	6		Europe	United Kingdom			Public Health England	Shigella sonnei	PRJNA315192	SRP071789	SAMN12191206	SRS5043518	2019-07-11	2019-07-03	ESC_NA4527AA	152	102263	53008	20662	3.6.3	122	25001	4545395	Escherichia coli / Shigella;99.01%	343	40463	4.1	ESC_EB2153AA_AS	1	1	0	0	0	0	1	1	1	0	0	0	0	0	0	0
ESC_NA4530AA	SRR9620979;ILLUMINA;Paired;;SRX6383991;SRA	Human	Human	Homo sapiens; human	2019	6		Europe	United Kingdom			Public Health England	Shigella sonnei	PRJNA315192	SRP071789	SAMN12190987	SRS5043512	2019-07-11	2019-07-03	ESC_NA4530AA	152	102266	53008	20662	3.6.3	139	25021	4584916	Escherichia coli / Shigella;98.46%	382	34829	4.1	ESC_EB2154AA_AS	1	1	1	1	0	1	1	1	1	0	0	0	0	0	0	0
ESC_NA4975AA	SRR9678253;ILLUMINA;Paired;;SRX6438553;SRA	Human	Human	Homo sapiens; human	2019	7		Europe	United Kingdom			Public Health England	Shigella sonnei	PRJNA315192	SRP071789	SAMN12265717	SRS5093224	2019-07-15	2019-07-14	ESC_NA4975AA	152	103007	103007	20662	3.6.3	164	24416	4582387	Escherichia coli / Shigella;96.32%	389	48470	4.1	ESC_EB2168AA_AS	1	1	1	1	1	1	1	1	1	0	0	0	0	0	0	0
ESC_NA4979AA	SRR9678248;ILLUMINA;Paired;;SRX6438548;SRA	Human	Human	Homo sapiens; human	2019	7		Europe	United Kingdom			Public Health England	Shigella sonnei	PRJNA315192	SRP071789	SAMN12265713	SRS5093219	2019-07-15	2019-07-14	ESC_NA4979AA	152	103008	95885	20662	3.6.3	119	25291	4452102	Escherichia coli / Shigella;98.98%	338	60080	4.1	ESC_EB2170AA_AS	1	1	1	1	1	1	1	1	0	0	0	0	0	0	0	0
ESC_NA4981AA	SRR9678246;ILLUMINA;Paired;;SRX6438546;SRA	Human	Human	Homo sapiens; human	2019	7		Europe	United Kingdom			Public Health England	Shigella sonnei	PRJNA315192	SRP071789	SAMN12265708	SRS5093217	2019-07-15	2019-07-14	ESC_NA4981AA	152	103002	103002	20662	3.6.3	162	23418	4571163	Escherichia coli / Shigella;98.2%	426	41306	4.1	ESC_EB2171AA_AS	1	1	1	1	1	1	1	1	0	0	0	0	0	0	0	0
ESC_NA5452AA	SRR9720381;ILLUMINA;Paired;;SRX6478079;SRA	Human	Human	Homo sapiens; human	2019	7		Europe	United Kingdom			Public Health England	Shigella sonnei	PRJNA315192	SRP071789	SAMN12326875	SRS5128371	2019-07-23	2019-07-21	ESC_NA5452AA	152	103547	103547	20662	3.6.3	119	23628	4579748	Escherichia coli / Shigella;97.23%	415	43201	4.1	ESC_EB2180AA_AS	1	1	1	1	1	1	1	1	0	0	0	0	0	0	0	0
ESC_NA5456AA	SRR9719308;ILLUMINA;Paired;;SRX6477045;SRA	Human	Human	Homo sapiens; human	2019	7		Europe	United Kingdom			Public Health England	Shigella sonnei	PRJNA315192	SRP071789	SAMN12324441	SRS5126284	2019-07-23	2019-07-20	ESC_NA5456AA	152	103551	53008	20662	3.6.3	165	25291	4569057	Escherichia coli / Shigella;97.75%	380	50719	4.1	ESC_EB2182AA_AS	1	1	1	1	1	1	1	1	1	0	0	0	0	0	0	0
ESC_NA5462AA	SRR9719287;ILLUMINA;Paired;;SRX6477024;SRA	Human	Human	Homo sapiens; human	2019	7		Europe	United Kingdom			Public Health England	Shigella sonnei	PRJNA315192	SRP071789	SAMN12324414	SRS5126263	2019-07-23	2019-07-20	ESC_NA5462AA	152	103557	95885	20662	3.6.3	107	24416	4592915	Escherichia coli / Shigella;97.55%	406	55649	4.1	ESC_EB2185AA_AS	1	1	1	1	1	1	1	1	0	0	0	0	0	0	0	0
ESC_NA5730AA	SRR9826939;ILLUMINA;Paired;;SRX6583607;SRA	Human	Human	Homo sapiens; human	2019	7		Europe	United Kingdom			Public Health England	Shigella sonnei	PRJNA315192	SRP071789	SAMN12355270	SRS5149178	2019-07-25	2019-07-25	ESC_NA5730AA	152	103832	103832	20662	3.6.3	189	25602	4516344	Escherichia coli / Shigella;97.98%	357	89150	4.1	ESC_CB6952AA_AS	1	1	1	1	1	1	1	1	0	0	0	0	0	0	0	0
ESC_NA5735AA	SRR9825574;ILLUMINA;Paired;;SRX6582242;SRA	Human	Human	Homo sapiens; human	2019	7		Europe	United Kingdom			Public Health England	Shigella sonnei	PRJNA315192	SRP071789	SAMN12355005	SRS5147940	2019-07-25	2019-07-25	ESC_NA5735AA	152	103837	53008	20662	3.6.3	181	24821	4538957	Escherichia coli / Shigella;97.76%	369	60628	4.1	ESC_CB6947AA_AS	1	1	1	1	1	1	1	1	1	0	0	0	0	0	0	0
ESC_NA5855AA	SRR9836886;ILLUMINA;Paired;;SRX6592167;SRA	Human	Human	Homo sapiens; human	2019	6		Europe	United Kingdom			Public Health England	Shigella sonnei	PRJNA315192	SRP071789	SAMN12364535	SRS5157511	2019-07-26	2019-07-26	ESC_NA5855AA	152	103944	53008	20662	3.6.3	189	25017	4519505	Escherichia coli / Shigella;97.71%	377	84186	4.1	ESC_CB7127AA_AS	1	1	0	0	0	0	1	1	1	0	0	0	0	0	0	0
ESC_NA6331AA	SRR9874815;ILLUMINA;Paired;;SRX6627529;SRA	Human	Human	Homo sapiens; human	2019	7		Europe	United Kingdom			Public Health England	Shigella sonnei	PRJNA315192	SRP071789	SAMN12415803	SRS5187062	2019-08-03	2019-08-01	ESC_NA6331AA	152	104303	53008	20662	3.6.3	181	23888	4586315	Escherichia coli / Shigella;97.29%	390	55492	4.1	ESC_CB8269AA_AS	1	1	1	1	1	1	1	1	1	0	0	0	0	0	0	0
ESC_NA6341AA	SRR9861249;ILLUMINA;Paired;;SRX6615038;SRA	Human	Human	Homo sapiens; human	2019	7		Europe	United Kingdom			Public Health England	Shigella sonnei	PRJNA315192	SRP071789	SAMN12412449	SRS5187945	2019-08-03	2019-07-31	ESC_NA6341AA	152	104335	53008	20662	3.6.3	162	23427	4588819	Escherichia coli / Shigella;97.63%	428	60918	4.1	ESC_CB8259AA_AS	1	1	1	1	1	1	1	1	1	0	0	0	0	0	0	0
ESC_NA6356AA	SRR9899923;ILLUMINA;Paired;;SRX6651769;SRA	Human	Human	Homo sapiens; human	2019	7		Europe	United Kingdom			Public Health England	Shigella sonnei	PRJNA315192	SRP071789	SAMN12495260	SRS5213278	2019-08-05	2019-08-05	ESC_NA6356AA	152	104384	53008	20662	3.6.3	284	23653	4603703	Escherichia coli / Shigella;97.22%	401	41887	4.1	ESC_CB8540AA_AS	1	1	1	1	1	1	1	1	1	0	0	0	0	0	0	0
ESC_NA7579AA	SRR9973704;ILLUMINA;Paired;;SRX6720946;SRA	Human	Human	Homo sapiens; human	2019	8		Europe	United Kingdom			Public Health England	Shigella sonnei	PRJNA315192	SRP071789	SAMN12584941	SRS5273238	2019-08-16	2019-08-16	ESC_NA7579AA	152	105387	53008	20662	3.6.3	155	25305	4765858	Escherichia coli / Shigella;97.54%	416	49581	4.1	ESC_DB0671AA_AS	1	1	0	0	0	0	1	1	1	0	0	0	0	0	0	0
ESC_NA9234AA	SRR10049395;ILLUMINA;Paired;;SRX6783867;SRA	Human	Human	Homo sapiens; human	2019	8		Europe	United Kingdom			Public Health England	Shigella sonnei	PRJNA315192	SRP071789	SAMN12662492	SRS5330036	2019-09-01	2019-08-31	ESC_NA9234AA	152	109279	103002	20662	3.6.3	156	23685	4628396	Escherichia coli / Shigella;96.94%	410	54612	4.1	ESC_EB5096AA_AS	1	1	1	1	1	1	1	1	0	0	0	0	0	0	0	0
ESC_OA3269AA	SRR10198850;ILLUMINA;Paired;;SRX6918992;SRA	Human	Human	Homo sapiens; human	2019	9		Europe	United Kingdom			Public Health England	Shigella sonnei	PRJNA315192	SRP071789	SAMN12868760	SRS5449956	2019-09-30	2019-09-29	ESC_OA3269AA	152	115379	20980	20662	3.6.3	141	24136	4582774	Escherichia coli / Shigella;97.53%	405	54842	4.1	ESC_FB6371AA_AS	1	1	1	1	1	1	1	1	0	0	0	0	0	0	0	0
ESC_OA3503AA	SRR10212132;ILLUMINA;Paired;;SRX6931818;SRA	Human	Human	Homo sapiens; human	2019	9		Europe	United Kingdom			Public Health England	Shigella sonnei	PRJNA315192	SRP071789	SAMN12881710	SRS5462063	2019-10-02	2019-10-02	ESC_OA3503AA	152	115489	53008	20662	3.6.3	144	24447	4609379	Escherichia coli / Shigella;98.78%	415	61263	4.1	ESC_FB6667AA_AS	1	1	1	1	1	1	1	1	1	0	0	0	0	0	0	0
ESC_OA3504AA	SRR10212129;ILLUMINA;Paired;;SRX6931815;SRA	Human	Human	Homo sapiens; human	2019	9		Europe	United Kingdom			Public Health England	Shigella sonnei	PRJNA315192	SRP071789	SAMN12881695	SRS5462060	2019-10-02	2019-10-02	ESC_OA3504AA	152	115491	115491	20662	3.6.3	141	23427	4593966	Escherichia coli / Shigella;97.9%	400	55741	4.1	ESC_FB6666AA_AS	1	1	1	1	1	1	1	1	0	0	0	0	0	0	0	0
ESC_OA3557AA	SRR10212224;ILLUMINA;Paired;;SRX6931910;SRA	Human	Human	Homo sapiens; human	2019	9		Europe	United Kingdom			Public Health England	Shigella sonnei	PRJNA315192	SRP071789	SAMN12881830	SRS5462155	2019-10-02	2019-10-02	ESC_OA3557AA	152	115569	115569	20662	3.6.3	199	25272	4566849	Escherichia coli / Shigella;97.22%	381	47790	4.1	ESC_FB6744AA_AS	1	1	1	1	1	1	1	1	0	0	0	0	0	0	0	0
ESC_OA3584AA	SRR10212151;ILLUMINA;Paired;;SRX6931837;SRA	Human	Human	Homo sapiens; human	2019	9		Europe	United Kingdom			Public Health England	Shigella sonnei	PRJNA315192	SRP071789	SAMN12881706	SRS5462082	2019-10-02	2019-10-02	ESC_OA3584AA	152	115518	20980	20662	3.6.3	172	25275	4541520	Escherichia coli / Shigella;97.48%	404	41587	4.1	ESC_FB6717AA_AS	1	1	0	1	1	1	1	1	0	0	0	0	0	0	0	0
ESC_OA3911AA	SRR10228554;ILLUMINA;Paired;;SRX6948100;SRA	Human	Human	Homo sapiens; human	2019	9		Europe	United Kingdom			Public Health England	Shigella sonnei	PRJNA315192	SRP071789	SAMN12909745	SRS5476012	2019-10-04	2019-10-04	ESC_OA3911AA	152	115693	53008	20662	3.6.3	249	25305	4485777	Escherichia coli / Shigella;98.75%	375	47475	4.1	ESC_FB7414AA_AS	1	1	1	1	1	1	1	1	1	0	0	0	0	0	0	0
ESC_OA3920AA	SRR10228517;ILLUMINA;Paired;;SRX6948063;SRA	Human	Human	Homo sapiens; human	2019	9		Europe	United Kingdom			Public Health England	Shigella sonnei	PRJNA315192	SRP071789	SAMN12909714	SRS5475975	2019-10-04	2019-10-04	ESC_OA3920AA	152	115489	53008	20662	3.6.3	179	25021	4467089	Escherichia coli / Shigella;99.04%	364	53488	4.1	ESC_FB7405AA_AS	1	1	1	1	1	1	1	1	1	0	0	0	0	0	0	0
ESC_OA3923AA	SRR10228514;ILLUMINA;Paired;;SRX6948060;SRA	Human	Human	Homo sapiens; human	2019	9		Europe	United Kingdom			Public Health England	Shigella sonnei	PRJNA315192	SRP071789	SAMN12909684	SRS5475972	2019-10-04	2019-10-04	ESC_OA3923AA	152	115696	98259	20662	3.6.3	145	23648	4495801	Escherichia coli / Shigella;97.84%	411	40888	4.1	ESC_FB7402AA_AS	1	1	1	1	1	1	1	1	1	0	0	0	0	0	0	0
ESC_OA3924AA	SRR10228512;ILLUMINA;Paired;;SRX6948058;SRA	Human	Human	Homo sapiens; human	2019	9		Europe	United Kingdom			Public Health England	Shigella sonnei	PRJNA315192	SRP071789	SAMN12909721	SRS5475970	2019-10-04	2019-10-04	ESC_OA3924AA	152	115699	53008	20662	3.6.3	140	23304	4716958	Escherichia coli / Shigella;97.0%	449	48772	4.1	ESC_FB7401AA_AS	1	1	1	1	1	1	1	1	1	0	0	0	0	0	0	0
ESC_OA3933AA	SRR10228169;ILLUMINA;Paired;;SRX6947715;SRA	Human	Human	Homo sapiens; human	2019	9		Europe	United Kingdom			Public Health England	Shigella sonnei	PRJNA315192	SRP071789	SAMN12909661	SRS5475646	2019-10-04	2019-10-04	ESC_OA3933AA	152	115682	20980	20662	3.6.3	145	24416	4573362	Escherichia coli / Shigella;97.16%	405	58475	4.1	ESC_FB7392AA_AS	1	1	1	1	1	1	1	1	0	0	0	0	0	0	0	0
ESC_OA4200AA	SRR10236652;ILLUMINA;Paired;;SRX6955891;SRA	Human	Human	Homo sapiens; human	2019	9		Europe	United Kingdom			Public Health England	Shigella sonnei	PRJNA315192	SRP071789	SAMN12924232	SRS5483226	2019-10-08	2019-10-07	ESC_OA4200AA	152	116020	116020	20662	3.6.3	233	25312	4473265	Escherichia coli / Shigella;96.76%	365	52581	4.1	ESC_FB7806AA_AS	1	1	1	1	1	1	1	1	1	0	0	0	0	0	0	0
ESC_OA4319AA	SRR10247373;ILLUMINA;Paired;;SRX6965832;SRA	Human	Human	Homo sapiens; human	2019	10		Europe	United Kingdom			Public Health England	Shigella sonnei	PRJNA315192	SRP071789	SAMN12995148	SRS5491618	2019-10-09	2019-10-09	ESC_OA4319AA	152	116093	53008	20662	3.6.3	248	23441	4616291	Escherichia coli / Shigella;97.12%	428	52838	4.1	ESC_FB8011AA_AS	1	1	1	1	1	1	1	1	1	0	0	0	0	0	0	0
ESC_OA5737AA	SRR10270580;ILLUMINA;Paired;;SRX6983791;SRA	Human	Human	Homo sapiens; human	2019	10		Europe	United Kingdom			Public Health England	Shigella sonnei	PRJNA315192	SRP071789	SAMN13021878	SRS5508161	2019-10-20	2019-10-13	ESC_OA5737AA	152	117334	95885	20662	3.6.3	103	24416	4613996	Escherichia coli / Shigella;98.79%	407	49635	4.1	ESC_GB0165AA_AS	1	1	1	1	1	1	1	1	0	0	0	0	0	0	0	0
ESC_OA5812AA	SRR10319756;ILLUMINA;Paired;;SRX7030673;SRA	Human	Human	Homo sapiens; human	2019	10		Europe	United Kingdom			Public Health England	Shigella sonnei	PRJNA315192	SRP071789	SAMN13071270	SRS5550849	2019-10-22	2019-10-22	ESC_OA5812AA	152	117545	97148	20662	3.6.3	111	25286	4366067	Escherichia coli / Shigella;99.34%	347	39992	4.1	ESC_GB0561AA_AS	0	1	0	0	0	0	1	0	0	0	0	0	0	0	0	0
ESC_OA6682AA	SRR10397416;ILLUMINA;Paired;;SRX7097678;SRA	Human	Human	Homo sapiens; human	2019	10		Europe	United Kingdom			Public Health England	Shigella sonnei	PRJNA315192	SRP071789	SAMN13208432	SRS5610047	2019-11-07	2019-11-06	ESC_OA6682AA	152	118202	53008	20662	3.6.3	120	24675	4584770	Escherichia coli / Shigella;98.74%	384	52715	4.1	ESC_GB2273AA_AS	1	1	1	1	1	1	1	1	1	0	0	0	0	0	0	0
ESC_OA8560AA	SRR9083709;ILLUMINA;Paired;;SRX5858920;SRA	Human	Human	Homo sapiens; human	2019	5		Europe	United Kingdom			Public Health England	Shigella sonnei	PRJNA315192	SRP071789	SAMN11674897	SRS4782780	2019-11-18	2019-05-18	ESC_OA8560AA	152	120716	97148	20662	3.6.3	145	24420	4613976	Escherichia coli / Shigella;96.95%	391	58384	4.1	ESC_GB5321AA_AS	0	1	1	1	1	1	1	0	0	0	0	0	0	0	0	0
ESC_OA8818AA	SRR7886295;ILLUMINA;Paired;;SRX4723962;SRA	Human	Human	Homo sapiens	2018			Oceania	Australia			Microbiological Diagnostics Unit	Shigella sonnei	PRJNA319594	SRP162282	SAMN10101308	SRS3808826	2019-11-18	2019-02-20	ESC_OA8818AA	152	120137	53008	20662	3.6.3	170	23498	4571070	Escherichia coli / Shigella;98.2%	441	70072	4.1	ESC_GB5063AA_AS	1	1	1	1	1	1	1	1	1	0	0	0	0	0	0	0
ESC_OA9235AA	SRR7886167;ILLUMINA;Paired;;SRX4723545;SRA	Human	Human	Homo sapiens	2018			Oceania	Australia			Microbiological Diagnostics Unit	Shigella sonnei	PRJNA319594	SRP162282	SAMN10101313	SRS3808411	2019-11-18	2019-02-20	ESC_OA9235AA	152	120137	53008	20662	3.6.3	176	23736	4565832	Escherichia coli / Shigella;98.82%	444	68869	4.1	ESC_GB4646AA_AS	1	1	1	1	1	1	1	1	1	0	0	0	0	0	0	0
ESC_PA3844AA	SRR10527349;ILLUMINA;Paired;;SRX7211835;SRA	Human	Human	Homo sapiens; human	2019	11		Europe	United Kingdom			Public Health England	Shigella sonnei	PRJNA315192	SRP071789	SAMN13385560	SRS5714773	2019-11-30	2019-11-26	ESC_PA3844AA	152	122892	122892	20662	3.6.3	108	24294	4582589	Escherichia coli / Shigella;98.77%	379	50324	4.1	ESC_GB9696AA_AS	1	1	1	1	1	1	1	1	1	0	0	0	0	0	0	0
ESC_PA4869AA	SRR10491379;ILLUMINA;Paired;;SRX7180494;SRA	Human	Human	Homo sapiens; human	2019	11		Europe	United Kingdom			Public Health England	Shigella sonnei	PRJNA315192	SRP071789	SAMN13331504	SRS5687236	2019-12-01	2019-11-20	ESC_PA4869AA	152	123363	53008	20662	3.6.3	189	23421	4610003	Escherichia coli / Shigella;97.08%	425	57448	4.1	ESC_HB0348AA_AS	1	1	1	1	1	1	1	1	1	0	0	0	0	0	0	0
ESC_PA4874AA	SRR10479290;ILLUMINA;Paired;;SRX7169077;SRA	Human	Human	Homo sapiens; human	2019	11		Europe	United Kingdom			Public Health England	Shigella sonnei	PRJNA315192	SRP071789	SAMN13315656	SRS5675851	2019-12-01	2019-11-18	ESC_PA4874AA	152	123337	53008	20662	3.6.3	233	25355	4458207	Escherichia coli / Shigella;98.34%	350	53799	4.1	ESC_HB0343AA_AS	1	1	1	1	1	1	1	1	1	0	0	0	0	0	0	0
ESC_PA4883AA	SRR10452817;ILLUMINA;Paired;;SRX7147351;SRA	Human	Human	Homo sapiens; human	2019	11		Europe	United Kingdom			Public Health England	Shigella sonnei	PRJNA315192	SRP071789	SAMN13293248	SRS5654875	2019-12-01	2019-11-16	ESC_PA4883AA	152	123341	53008	20662	3.6.3	161	23403	4596105	Escherichia coli / Shigella;98.17%	408	58983	4.1	ESC_HB0334AA_AS	1	1	1	1	1	1	1	1	1	0	0	0	0	0	0	0
ESC_PA5660AA	SRR10666900;ILLUMINA;Paired;;SRX7345827;SRA	Human	Human	Homo sapiens; human	2019	12		Europe	United Kingdom			Public Health England	Shigella sonnei	PRJNA315192	SRP071789	SAMN13541991	SRS5805467	2019-12-12	2019-12-12	ESC_PA5660AA	152	123993	123993	20662	3.6.3	157	24646	4589720	Escherichia coli / Shigella;98.15%	404	61987	4.1	ESC_HB6181AA_AS	1	1	1	1	1	1	1	1	0	0	0	0	0	0	0	0
ESC_PA6273AA	SRR10799756;ILLUMINA;Paired;;SRX7473662;SRA	Human	Human	Homo sapiens; human	2019	12		Europe	United Kingdom			Public Health England	Shigella sonnei	PRJNA315192	SRP071789	SAMN13696351	SRS5917748	2019-12-31	2019-12-29	ESC_PA6273AA	152	124529	53008	20662	3.6.3	190	25518	4443666	Escherichia coli / Shigella;97.62%	336	56728	4.1	ESC_HB7793AA_AS	1	1	1	1	1	1	1	1	1	0	0	0	0	0	0	0
ESC_PA6274AA	SRR10799755;ILLUMINA;Paired;;SRX7473661;SRA	Human	Human	Homo sapiens; human	2019	12		Europe	United Kingdom			Public Health England	Shigella sonnei	PRJNA315192	SRP071789	SAMN13696347	SRS5917747	2019-12-31	2019-12-29	ESC_PA6274AA	152	124540	115569	20662	3.6.3	189	24324	4571446	Escherichia coli / Shigella;97.82%	385	62045	4.1	ESC_HB7792AA_AS	1	1	1	1	1	1	1	1	0	0	0	0	0	0	0	0
ESC_PA6336AA	SRR10806392;ILLUMINA;Paired;;SRX7480138;SRA	Human	Human	Homo sapiens; human	2019	12		Europe	United Kingdom			Public Health England	Shigella sonnei	PRJNA315192	SRP071789	SAMN13701629	SRS5923733	2019-12-31	2019-12-31	ESC_PA6336AA	152	124596	124596	20662	3.6.3	76	24482	4575950	Escherichia coli / Shigella;97.5%	375	53545	4.1	ESC_HB7832AA_AS	1	1	1	1	1	1	1	1	0	0	0	0	0	0	0	0
ESC_PA6338AA	SRR10806384;ILLUMINA;Paired;;SRX7480130;SRA	Human	Human	Homo sapiens; human	2019	12		Europe	United Kingdom			Public Health England	Shigella sonnei	PRJNA315192	SRP071789	SAMN13701638	SRS5923725	2019-12-31	2019-12-31	ESC_PA6338AA	152	124598	124598	20662	3.6.3	88	25283	4624142	Escherichia coli / Shigella;97.88%	410	121120	4.1	ESC_HB7830AA_AS	1	1	1	1	1	1	1	1	1	0	0	0	0	0	0	0
ESC_PA6950AA	SRR10506597;ILLUMINA;Paired;;SRX7195811;SRA	Human	Human	Homo sapiens	2019			Oceania	Australia			Microbiological Diagnostics Unit	Shigella sonnei	PRJNA319594	SRP162282	SAMN13348587	SRS5701562	2020-01-01	2019-12-17	ESC_PA6950AA	152	124851	95885	20662	3.6.3	292	24492	4550108	Escherichia coli / Shigella;98.13%	422	71764	4.1	ESC_HB8367AA_AS	1	1	1	1	1	1	1	1	0	0	0	0	0	0	0	0
ESC_PA6951AA	SRR10506598;ILLUMINA;Paired;;SRX7195810;SRA	Human	Human	Homo sapiens	2018			Oceania	Australia			Microbiological Diagnostics Unit	Shigella sonnei	PRJNA319594	SRP162282	SAMN13348586	SRS5701561	2020-01-01	2019-12-17	ESC_PA6951AA	152	120137	53008	20662	3.6.3	164	25381	4572302	Escherichia coli / Shigella;97.82%	438	65827	4.1	ESC_HB8953AA_AS	1	1	1	1	1	1	1	1	1	0	0	0	0	0	0	0
ESC_PA7772AA	SRR10843863;ILLUMINA;Paired;;SRX7514501;SRA	Human	Human	Homo sapiens; human	2019	12		Europe	United Kingdom			Public Health England	Shigella sonnei	PRJNA315192	SRP071789	SAMN13748187	SRS5954189	2020-01-09	2020-01-08	ESC_PA7772AA	152	126176	53008	20662	3.6.3	176	25116	4590491	Escherichia coli / Shigella;96.98%	396	67529	4.1	ESC_HB9835AA_AS	1	1	1	1	1	1	1	1	1	0	0	0	0	0	0	0
ESC_PA8150AA	SRR10858724;ILLUMINA;Paired;;SRX7528825;SRA	Human	Human	Homo sapiens; human	2019	12		Europe	United Kingdom			Public Health England	Shigella sonnei	PRJNA315192	SRP071789	SAMN13810293	SRS5968149	2020-01-11	2020-01-10	ESC_PA8150AA	152	126251	53008	20662	3.6.3	141	24416	4717729	Escherichia coli / Shigella;97.31%	419	51159	4.1	ESC_IB0211AA_AS	1	1	1	1	1	1	1	1	0	0	0	0	0	0	0	0
ESC_PA8986AA	traces-0RlOWtY;ILLUMINA;Paired;;NA;Uploaded	Human	Human		2019			Europe	France			F.X.Weill, Institut Pasteur	Shigella sonnei					2020-01-16	2021-01-22	ESC_PA8986AA	152	126760	95885	20662	3.6.3	107	23490	4500931	Escherichia coli / Shigella;98.07%	424	27082	4.1	ESC_IB1228AA_AS	1	1	1	1	1	1	1	1	0	0	0	0	0	0	0	0
ESC_PA8988AA	traces-0VywJRg;ILLUMINA;Paired;;NA;Uploaded	Human	Human		2019			Europe	France			F.X.Weill, Institut Pasteur	Shigella sonnei					2020-01-16	2021-01-22	ESC_PA8988AA	152	126763	95885	20662	3.6.3	125	21266	4596241	Escherichia coli / Shigella;96.87%	490	38637	4.1	ESC_IB1230AA_AS	1	1	1	1	1	1	1	1	0	0	0	0	0	0	0	0
ESC_PA9096AA	traces-0PIRRXj;ILLUMINA;Paired;;NA;Uploaded	Human	Human		2019			Europe	France			F.X.Weill, Institut Pasteur	Shigella sonnei					2020-01-17	2021-01-23	ESC_PA9096AA	152	126859	95885	20662	3.6.3	118	19794	4471441	Escherichia coli / Shigella;99.0%	495	50993	4.1	ESC_IB1386AA_AS	1	1	1	1	1	0	1	1	0	0	0	0	0	0	0	0
ESC_PA9134AA	traces-0OMvNga;ILLUMINA;Paired;;NA;Uploaded	Human	Human		2019			Europe	France			F.X.Weill, Institut Pasteur	Shigella sonnei					2020-01-17	2021-01-23	ESC_PA9134AA	152	126893	98259	20662	3.6.3	138	23498	4532897	Escherichia coli / Shigella;98.51%	424	26365	4.1	ESC_IB1424AA_AS	1	1	1	1	1	1	1	1	1	0	0	0	0	0	0	0
ESC_PA9354AA	traces-0AnttmX;ILLUMINA;Paired;;NA;Uploaded	Human	Human		2019			Europe	France			F.X.Weill, Institut Pasteur	Shigella sonnei					2020-01-17	2020-01-17	ESC_PA9354AA	152	127100	127100	20662	3.6.3	108	21034	4471913	Escherichia coli / Shigella;98.41%	434	46326	4.1	ESC_IB1666AA_AS	1	1	1	1	1	1	1	1	1	0	0	0	0	0	0	0
ESC_PA9393AA	SRR10907172;ILLUMINA;Paired;;SRX7575368;SRA							Europe	Russia			Central Research Institute of Epidemiology	Shigella sonnei	PRJNA599083	SRP242535	SAMN13876227	SRS6009980	2020-01-18	2020-01-17	ESC_PA9393AA	152	127148	127146	20662	3.6.3	145	24573	4607852	Escherichia coli / Shigella;97.55%	453	45265	4.1	ESC_IB1772AA_AS	1	1	1	1	1	1	1	1	1	0	0	0	0	0	0	0
ESC_PA9394AA	SRR10907173;ILLUMINA;Paired;;SRX7575367;SRA							Europe	Russia			Central Research Institute of Epidemiology	Shigella sonnei	PRJNA599083	SRP242535	SAMN13876226	SRS6009979	2020-01-18	2020-01-17	ESC_PA9394AA	152	127146	127146	20662	3.6.3	124	25093	4605972	Escherichia coli / Shigella;98.15%	457	42558	4.1	ESC_IB1771AA_AS	1	1	1	1	1	1	1	1	1	0	0	0	0	0	0	0
ESC_PA9396AA	SRR10907175;ILLUMINA;Paired;;SRX7575365;SRA							Europe	Russia			Central Research Institute of Epidemiology	Shigella sonnei	PRJNA599083	SRP242535	SAMN13876225	SRS6009977	2020-01-18	2020-01-17	ESC_PA9396AA	152	127147	127146	20662	3.6.3	144	25093	4640781	Escherichia coli / Shigella;97.89%	456	44957	4.1	ESC_IB1770AA_AS	1	1	1	1	1	1	1	1	1	0	0	0	0	0	0	0
ESC_PA9397AA	SRR10907176;ILLUMINA;Paired;;SRX7575364;SRA							Europe	Russia			Central Research Institute of Epidemiology	Shigella sonnei	PRJNA599083	SRP242535	SAMN13876224	SRS6009976	2020-01-18	2020-01-17	ESC_PA9397AA	152	127148	127146	20662	3.6.3	161	25381	4607348	Escherichia coli / Shigella;98.74%	455	44670	4.1	ESC_IB1769AA_AS	1	1	1	1	1	1	1	1	1	0	0	0	0	0	0	0
ESC_PA9398AA	SRR10907177;ILLUMINA;Paired;;SRX7575363;SRA							Europe	Russia			Central Research Institute of Epidemiology	Shigella sonnei	PRJNA599083	SRP242535	SAMN13876223	SRS6009975	2020-01-18	2020-01-17	ESC_PA9398AA	152	127148	127146	20662	3.6.3	120	23736	4770150	Escherichia coli / Shigella;97.44%	485	47688	4.1	ESC_IB1768AA_AS	1	1	1	1	1	1	1	1	1	0	0	0	0	0	0	0
ESC_PA9399AA	SRR10907178;ILLUMINA;Paired;;SRX7575362;SRA							Europe	Russia			Central Research Institute of Epidemiology	Shigella sonnei	PRJNA599083	SRP242535	SAMN13876222	SRS6009974	2020-01-18	2020-01-17	ESC_PA9399AA	152	127148	127146	20662	3.6.3	121	23736	4742051	Escherichia coli / Shigella;97.65%	470	49097	4.1	ESC_IB1767AA_AS	1	1	1	1	1	1	1	1	1	0	0	0	0	0	0	0
ESC_PA9400AA	SRR10907179;ILLUMINA;Paired;;SRX7575361;SRA							Europe	Russia			Central Research Institute of Epidemiology	Shigella sonnei	PRJNA599083	SRP242535	SAMN13876221	SRS6009973	2020-01-18	2020-01-17	ESC_PA9400AA	152	127148	127146	20662	3.6.3	120	24573	4615902	Escherichia coli / Shigella;97.88%	458	46563	4.1	ESC_IB1766AA_AS	1	1	1	1	1	1	1	1	1	0	0	0	0	0	0	0
ESC_PA9718AA	traces-0ikVTJO;ILLUMINA;Paired;;NA;Uploaded	Human	Human		2019			Europe	Denmark			Statens Serum Institut	Shigella sonnei					2020-01-20	2020-01-20	ESC_PA9718AA	152	127438	127438	20662	3.6.3	182	22586	4497053	Escherichia coli / Shigella;98.84%	436	106808	4.1	ESC_IB2238AA_AS	1	1	1	1	1	0	1	1	1	0	0	0	0	0	0	0
ESC_QA0219AA	SRR10985499;ILLUMINA;Paired;;SRX7647844;SRA	Human	Human	Homo sapiens; human	2020	1		Europe	United Kingdom			Public Health England	Shigella sonnei	PRJNA315192	SRP071789	SAMN13941602	SRS6077478	2020-02-04	2020-01-30	ESC_QA0219AA	152	127898	127898	20662	3.6.3	249	23656	4597951	Escherichia coli / Shigella;98.53%	417	65128	4.1	ESC_IB3774AA_AS	1	1	1	1	1	1	1	1	1	0	0	0	0	0	0	0
ESC_QA0375AA	SRR11016591;ILLUMINA;Paired;;SRX7671841;SRA	Human	Human	Homo sapiens; human	2020	1		Europe	United Kingdom			Public Health England	Shigella sonnei	PRJNA315192	SRP071789	SAMN13991623	SRS6099557	2020-02-05	2020-02-05	ESC_QA0375AA	152	128129	53008	20662	3.6.3	177	25305	4569842	Escherichia coli / Shigella;96.56%	373	54554	4.1	ESC_IB4023AA_AS	1	1	1	1	1	1	1	1	1	0	0	0	0	0	0	0
ESC_QA0694AA	traces-0WiGAeK;ILLUMINA;Paired;;NA;Uploaded	Human	Human		2017			Europe	France			F.X.Weill, Institut Pasteur	Shigella sonnei					2020-02-06	2021-02-12	ESC_QA0694AA	152	128333	128333	20662	3.6.3	137	21156	4491522	Escherichia coli / Shigella;99.21%	495	52640	4.1	ESC_IB4450AA_AS	0	1	1	1	1	1	1	0	0	0	0	0	0	0	0	0
ESC_QA0761AA	traces-0uEovVs;ILLUMINA;Paired;;NA;Uploaded	Human	Human		2017			Europe	France			F.X.Weill, Institut Pasteur	Shigella sonnei					2020-02-07	2021-02-13	ESC_QA0761AA	152	128399	53008	20662	3.6.3	122	19992	4550010	Escherichia coli / Shigella;97.24%	491	58981	4.1	ESC_IB4567AA_AS	1	1	1	1	1	1	1	1	1	0	0	0	0	0	0	0
ESC_QA0979AA	traces-0SfxsOE;ILLUMINA;Paired;;NA;Uploaded	Human	Human		2018			Europe	France			F.X.Weill, Institut Pasteur	Shigella sonnei					2020-02-10	2021-02-16	ESC_QA0979AA	152	128600	53008	20662	3.6.3	138	21263	4522449	Escherichia coli / Shigella;97.73%	454	43202	4.1	ESC_IB5014AA_AS	1	1	1	1	1	1	1	1	1	0	0	0	0	0	0	0
ESC_QA0984AA	SRR11048341;ILLUMINA;Paired;;SRX7698363;SRA	Human	Human	Homo sapiens; human	2020	1		Europe	United Kingdom			Public Health England	Shigella sonnei	PRJNA315192	SRP071789	SAMN14071215	SRS6122842	2020-02-10	2020-02-09	ESC_QA0984AA	152	128604	98259	20662	3.6.3	210	23639	4585710	Escherichia coli / Shigella;97.6%	415	82537	4.1	ESC_IB5038AA_AS	1	1	1	1	1	1	1	1	1	0	0	0	0	0	0	0
ESC_QA0985AA	SRR11048340;ILLUMINA;Paired;;SRX7698362;SRA	Human	Human	Homo sapiens; human	2020	1		Europe	United Kingdom			Public Health England	Shigella sonnei	PRJNA315192	SRP071789	SAMN14071217	SRS6122841	2020-02-10	2020-02-09	ESC_QA0985AA	152	128606	53008	20662	3.6.3	178	24416	4581486	Escherichia coli / Shigella;97.55%	394	57244	4.1	ESC_IB5037AA_AS	1	1	1	1	1	1	1	1	1	0	0	0	0	0	0	0
ESC_QA1029AA	traces-0aJSEOA;ILLUMINA;Paired;;NA;Uploaded	Human	Human		2018			Europe	France			F.X.Weill, Institut Pasteur	Shigella sonnei					2020-02-11	2021-02-17	ESC_QA1029AA	152	128643	128643	20662	3.6.3	140	23497	4571208	Escherichia coli / Shigella;98.01%	461	31713	4.1	ESC_IB5124AA_AS	0	1	1	1	1	1	1	0	0	0	0	0	0	0	0	0
ESC_QA1236AA	traces-0Tbcgev;ILLUMINA;Paired;;NA;Uploaded	Human	Human		2018			Europe	France			F.X.Weill, Institut Pasteur	Shigella sonnei					2020-02-12	2021-02-18	ESC_QA1236AA	152	128848	53008	20662	3.6.3	134	25374	4636148	Escherichia coli / Shigella;98.45%	446	16201	4.1	ESC_IB5414AA_AS	1	1	1	1	1	1	1	0	1	0	0	0	0	0	0	0
ESC_QA1237AA	traces-0qboaXH;ILLUMINA;Paired;;NA;Uploaded	Human	Human		2018			Europe	France			F.X.Weill, Institut Pasteur	Shigella sonnei					2020-02-12	2021-02-18	ESC_QA1237AA	152	128851	53008	20662	3.6.3	120	23736	4781483	Escherichia coli / Shigella;97.6%	487	30561	4.1	ESC_IB5415AA_AS	1	1	1	0	1	1	1	1	1	0	0	0	0	0	0	0
ESC_QA1299AA	traces-0NytXVU;ILLUMINA;Paired;;NA;Uploaded	Human	Human		2018			Europe	France			F.X.Weill, Institut Pasteur	Shigella sonnei					2020-02-12	2021-02-18	ESC_QA1299AA	152	128908	53008	20662	3.6.3	132	23498	4566944	Escherichia coli / Shigella;97.54%	441	49739	4.1	ESC_IB5477AA_AS	1	1	1	1	1	1	1	1	1	0	0	0	0	0	0	0
ESC_RA5539AA	SRR11885019;ILLUMINA;Paired;;SRX8432544;SRA	Human	Human	Homo sapiens; human	2020	5		Europe	United Kingdom			Public Health England	Shigella sonnei	PRJNA315192	SRP071789	SAMN15067422	SRS6743779	2020-06-01	2020-06-01	ESC_RA5539AA	152	139131	20980	20662	3.6.3	164	25275	4662545	Escherichia coli / Shigella;96.97%	423	61643	4.1	ESC_LB5370AA_AS	1	1	0	0	0	0	1	1	0	0	0	0	0	0	0	0
ESC_RA5541AA	SRR11885016;ILLUMINA;Paired;;SRX8432541;SRA	Human	Human	Homo sapiens; human	2020	5		Europe	United Kingdom			Public Health England	Shigella sonnei	PRJNA315192	SRP071789	SAMN15067417	SRS6743776	2020-06-01	2020-06-01	ESC_RA5541AA	152	139133	20980	20662	3.6.3	135	23638	4605932	Escherichia coli / Shigella;97.97%	438	48321	4.1	ESC_LB5368AA_AS	1	1	1	0	1	1	1	1	0	0	0	0	0	0	0	0
ESC_RA6434AA	traces-0yrAygk;ILLUMINA;Paired;;NA;Uploaded							Europe	United Kingdom	Scotland		SSSCDRL	Shigella sonnei					2020-06-15	2020-06-15	ESC_RA6434AA	152	140303	53008	20662	3.6.3	105	24492	4799580	Escherichia coli / Shigella;97.15%	498	30772	4.1	ESC_LB7371AA_AS	1	1	1	1	1	1	1	1	1	0	0	0	0	0	0	0
ESC_RA7751AA	SRR12109946;ILLUMINA;Paired;;SRX8633944;SRA	Human	Human	Homo sapiens; human	2020	6		Europe	United Kingdom			Public Health England	Shigella sonnei	PRJNA315192	SRP071789	SAMN15399961	SRS6920505	2020-07-02	2020-06-30	ESC_RA7751AA	152	141237	141237	20662	3.6.3	69	23389	4612464	Escherichia coli / Shigella;97.68%	419	63448	4.1	ESC_LB9432AA_AS	1	1	1	1	1	1	1	1	1	0	0	0	0	0	0	0
ESC_RA7874AA	SRR12144664;ILLUMINA;Paired;;SRX8665514;SRA	Human	Human	Homo sapiens; human	2020	6		Europe	United Kingdom			Public Health England	Shigella sonnei	PRJNA315192	SRP071789	SAMN15446097	SRS6946341	2020-07-06	2020-07-04	ESC_RA7874AA	152	141406	141237	20662	3.6.3	105	24971	4617314	Escherichia coli / Shigella;97.37%	413	52243	4.1	ESC_LB9825AA_AS	1	1	1	1	1	1	1	1	1	0	0	0	0	0	0	0
ESC_SA0224AA	traces-0wnhUMI;ILLUMINA;Paired;;NA;Uploaded	Human	Human					Europe	United Kingdom	Scotland		SSSCDRL	Shigella sonnei					2020-08-03	2020-08-03	ESC_SA0224AA	152	142812	142812	20662	3.6.3	147	24492	4611443	Escherichia coli / Shigella;98.14%	436	20101	4.1	ESC_MB5009AA_AS	1	1	1	1	1	1	1	1	1	0	0	0	0	0	0	0
ESC_SA2401AA	SRR12594459;ILLUMINA;Paired;;SRX9078470;SRA	Human	Human	Homo sapiens; human	2020	8		Europe	United Kingdom			Public Health England	Shigella sonnei	PRJNA315192	SRP071789	SAMN16063471	SRS7325448	2020-09-06	2020-09-05	ESC_SA2401AA	152	144316	53008	20662	3.6.3	68	23679	4563509	Escherichia coli / Shigella;97.87%	371	54979	4.1	ESC_NB0188AA_AS	1	1	1	1	1	1	1	1	1	0	0	0	0	0	0	0
ESC_SA2753AA	SRR12634814;ILLUMINA;Paired;;SRX9117050;SRA	Human	Human	Homo sapiens; human	2020	9		Europe	United Kingdom			Public Health England	Shigella sonnei	PRJNA315192	SRP071789	SAMN16127816	SRS7359586	2020-09-17	2020-09-15	ESC_SA2753AA	152	144693	53008	20662	3.6.3	120	24416	4627486	Escherichia coli / Shigella;97.68%	413	49142	4.1	ESC_NB1639AA_AS	1	1	1	1	1	1	1	1	1	0	0	0	0	0	0	0
ESC_SA7263AA	SRR12769950;ILLUMINA;Paired;;SRX9240557;SRA	Human	Human	Homo sapiens; human	2020	5		Europe	United Kingdom			Public Health England	Shigella sonnei	PRJNA315192	SRP071789	SAMN16364103	SRS7473612	2020-10-05	2020-10-05	ESC_SA7263AA	152	139133	20980	20662	3.6.3	194	24370	4581228	Escherichia coli / Shigella;97.57%	421	66549	4.1	ESC_NB8039AA_AS	1	1	1	1	1	1	1	1	0	0	0	0	0	0	0	0
ESC_SA7268AA	SRR12769920;ILLUMINA;Paired;;SRX9240527;SRA	Human	Human	Homo sapiens; human	2019	11		Europe	United Kingdom			Public Health England	Shigella sonnei	PRJNA315192	SRP071789	SAMN16364079	SRS7473582	2020-10-05	2020-10-05	ESC_SA7268AA	152	147822	53008	20662	3.6.3	67	20260	4521708	Escherichia coli / Shigella;97.7%	525	98355	4.1	ESC_NB8034AA_AS	1	1	1	1	1	1	1	1	1	0	0	0	0	0	0	0
ESC_SA7297AA	SRR12769772;ILLUMINA;Paired;;SRX9240379;SRA	Human	Human	Homo sapiens; human	2019	12		Europe	United Kingdom			Public Health England	Shigella sonnei	PRJNA315192	SRP071789	SAMN16363925	SRS7473434	2020-10-05	2020-10-05	ESC_SA7297AA	152	147843	123993	20662	3.6.3	165	25298	4552653	Escherichia coli / Shigella;98.06%	394	64212	4.1	ESC_NB8005AA_AS	1	1	1	1	1	1	1	1	0	0	0	0	0	0	0	0
ESC_SA8345AA	SRR12826288;ILLUMINA;Paired;;SRX9293926;SRA	Human	Human	Homo sapiens; human	2020	10		Europe	United Kingdom			Public Health England	Shigella sonnei	PRJNA315192	SRP071789	SAMN16452375	SRS7536531	2020-10-21	2020-10-19	ESC_SA8345AA	152	148707	148707	20662	3.6.3	180	25614	4471372	Escherichia coli / Shigella;98.2%	326	48691	4.1	ESC_OB1017AA_AS	1	1	1	1	1	1	1	1	0	0	0	0	0	0	0	0
ESC_TA1569AA	SRR12963019;ILLUMINA;Paired;;SRX9415752;SRA	Human	Human	Homo sapiens; human	2020	10		Europe	United Kingdom			Public Health England	Shigella sonnei	PRJNA315192	SRP071789	SAMN16621715	SRS7631399	2020-11-03	2020-11-02	ESC_TA1569AA	152	150139	148707	20662	3.6.3	160	24416	4539083	Escherichia coli / Shigella;97.4%	389	57899	4.1	ESC_OB9068AA_AS	1	1	1	1	1	1	1	1	0	0	0	0	0	0	0	0
ESC_TA3279AA	SRR13153593;ILLUMINA;Paired;;SRX9593755;SRA	Human	Human	Homo sapiens; human	2020	11		Europe	United Kingdom			Public Health England	Shigella sonnei	PRJNA315192	SRP071789	SAMN16930261	SRS7798156	2020-11-27	2020-11-27	ESC_TA3279AA	152	151505	20980	20662	3.6.3	137	25569	4619363	Escherichia coli / Shigella;97.74%	383	56692	4.1	ESC_RB3201AA_AS	1	1	1	1	1	1	1	1	0	0	0	0	0	0	0	0
ESC_TA9096AA	SRR13448572;ILLUMINA;Paired;;SRX9861748;SRA	Human	Human	Homo sapiens; human	2021	1		Europe	United Kingdom			Public Health England	Shigella sonnei	PRJNA315192	SRP071789	SAMN17358706	SRS8041911	2021-01-17	2021-01-17	ESC_TA9096AA	152	156646	53008	20662	3.6.3	152	24297	4541253	Escherichia coli / Shigella;97.1%	363	47089	4.1	ESC_UB3321AA_AS	1	1	1	1	1	1	1	1	1	0	0	0	0	0	0	0
ESC_TA9824AA	SRR13515291;ILLUMINA;Paired;;SRX9926456;SRA	Human	Human	Homo sapiens; human	2019	12		Europe	United Kingdom			Public Health England	Shigella sonnei	PRJNA315192	SRP071789	SAMN17516815	SRS8102684	2021-01-24	2021-01-24	ESC_TA9824AA	152	159561	53008	20662	3.6.3	135	24991	4544917	Escherichia coli / Shigella;97.14%	376	40880	4.1	ESC_UB9582AA_AS	0	1	1	1	1	1	1	1	0	0	0	0	0	0	0	0
ESC_TA9862AA	SRR13515253;ILLUMINA;Paired;;SRX9926418;SRA	Human	Human	Homo sapiens; human	2019	9		Europe	United Kingdom			Public Health England	Shigella sonnei	PRJNA315192	SRP071789	SAMN17516795	SRS8102646	2021-01-24	2021-01-24	ESC_TA9862AA	152	157200	20980	20662	3.6.3	114	25402	4604934	Escherichia coli / Shigella;97.88%	393	47793	4.1	ESC_UB4265AA_AS	1	1	1	1	1	1	1	1	0	0	0	0	0	0	0	0
ESC_UA1470AA	SRR13592189;ILLUMINA;Paired;;SRX9986782;SRA	Human	Human	Homo sapiens; human	2021	1		Europe	United Kingdom			Public Health England	Shigella sonnei	PRJNA315192	SRP071789	SAMN17715059	SRS8157990	2021-02-01	2021-02-01	ESC_UA1470AA	152	158156	158156	20662	3.6.3	76	24416	4543323	Escherichia coli / Shigella;96.8%	363	76547	4.1	ESC_UB5768AA_AS	1	1	1	1	1	1	1	1	0	0	0	0	0	0	0	0
ESC_UA4355AA	traces-0RbyrCC;ILLUMINA;Paired;;NA;Uploaded	Human	Human		2020	10		Europe	Spain	Catalonia	Barcelona	Vall d'Hebron Hospital Barcelona	Shigella sonnei					2021-03-02	2022-03-09	ESC_UA4355AA	152	157328	20980	20662	3.6.3	141	23517	4718195	Escherichia coli / Shigella;98.28%	509	83229	4.1	ESC_VB0896AA_AS	1	1	1	0	1	1	1	1	0	0	0	0	0	0	0	0
ESC_UA4372AA	traces-0roRiJS;ILLUMINA;Paired;;NA;Uploaded	Human	Human		2021			Europe	France			F.X.Weill, Institut Pasteur	Shigella sonnei					2021-03-08	2022-03-15	ESC_UA4372AA	152	157748	142812	20662	3.6.3	79	20254	4521062	Escherichia coli / Shigella;98.04%	486	54240	4.1	ESC_VB1199AA_AS	1	1	1	1	1	0	1	1	1	0	0	0	0	0	0	0
ESC_UA4623AA	SRR13827883;ILLUMINA;Paired;;SRX10207280;SRA	Human	Human	Homo sapiens; human	2021	2		Europe	United Kingdom			Public Health England	Shigella sonnei	PRJNA315192	SRP071789	SAMN18111306	SRS8353133	2021-03-09	2021-03-03	ESC_UA4623AA	152	160532	53008	20662	3.6.3	182	25301	4511259	Escherichia coli / Shigella;97.6%	345	43015	4.1	ESC_VB1282AA_AS	1	1	1	1	1	1	1	1	1	0	0	0	0	0	0	0
ESC_UA9946AA	SRR14246973;ILLUMINA;Paired;;SRX10609436;SRA	Human	Human	Homo sapiens; human	2021	4		Europe	United Kingdom			Public Health England	Shigella sonnei	PRJNA315192	SRP071789	SAMN18751309	SRS8710423	2021-04-16	2021-04-16	ESC_UA9946AA	152	163783	53008	20662	3.6.3	65	23406	4546019	Escherichia coli / Shigella;97.11%	379	55981	4.1	ESC_VB8485AA_AS	1	1	1	1	1	1	1	1	1	0	0	0	0	0	0	0
ESC_VA0134AA	ERR5709032;ILLUMINA;Paired;2500;ERX5424410;SRA	Human	Human	Homo sapiens	2019	9	15	Europe	Belgium			Sciensano	Shigella sonnei	PRJEB40097	ERP123696	SAMEA8563205	ERS6247885	2021-04-20	2021-04-19	ESC_VA0134AA	152	164182	53008	20662	3.6.3	131	23516	4714726	Escherichia coli / Shigella;98.25%	484	41418	4.1	ESC_VB9263AA_AS	1	1	0	0	0	0	1	1	1	0	0	0	0	0	0	0
ESC_VA0260AA	ERR5708876;ILLUMINA;Paired;2500;ERX5424254;SRA	Human	Human	Homo sapiens	2018	4	25	Europe	Belgium			Sciensano	Shigella sonnei	PRJEB40097	ERP123696	SAMEA8563061	ERS6247742	2021-04-20	2021-04-19	ESC_VA0260AA	152	163949	163949	20662	3.6.3	96	24492	4557715	Escherichia coli / Shigella;97.75%	425	42991	4.1	ESC_VB9076AA_AS	1	1	0	1	1	1	1	1	1	0	1	0	1	0	1	1
ESC_VA0261AA	ERR5708875;ILLUMINA;Paired;2500;ERX5424253;SRA	Human	Human	Homo sapiens	2018	4	25	Europe	Belgium			Sciensano	Shigella sonnei	PRJEB40097	ERP123696	SAMEA8563107	ERS6247788	2021-04-20	2021-04-19	ESC_VA0261AA	152	163950	53008	20662	3.6.3	100	24492	4711981	Escherichia coli / Shigella;97.98%	480	43316	4.1	ESC_VB9075AA_AS	1	1	1	1	1	1	1	1	1	0	0	0	0	0	0	0
ESC_VA0263AA	ERR5708872;ILLUMINA;Paired;2500;ERX5424250;SRA	Human	Human	Homo sapiens	2018	4	19	Europe	Belgium			Sciensano	Shigella sonnei	PRJEB40097	ERP123696	SAMEA8563108	ERS6247789	2021-04-20	2021-04-19	ESC_VA0263AA	152	163952	163949	20662	3.6.3	45	23736	4569527	Escherichia coli / Shigella;97.26%	467	107996	4.1	ESC_VB9073AA_AS	1	1	1	1	1	1	1	1	1	0	0	0	1	0	1	1
ESC_VA0276AA	ERR5708856;ILLUMINA;Paired;2500;ERX5424234;SRA	Human	Human	Homo sapiens	2018	2	14	Europe	Belgium			Sciensano	Shigella sonnei	PRJEB40097	ERP123696	SAMEA8563110	ERS6247791	2021-04-20	2021-04-19	ESC_VA0276AA	152	163962	163949	20662	3.6.3	60	24492	4900520	Escherichia coli / Shigella;95.78%	498	58362	4.1	ESC_VB9060AA_AS	1	1	1	1	1	1	1	1	1	0	0	0	1	0	1	1
ESC_VA0277AA	ERR5708855;ILLUMINA;Paired;2500;ERX5424233;SRA	Human	Human	Homo sapiens	2018	2	7	Europe	Belgium			Sciensano	Shigella sonnei	PRJEB40097	ERP123696	SAMEA8563109	ERS6247790	2021-04-20	2021-04-19	ESC_VA0277AA	152	163965	163949	20662	3.6.3	118	24492	4559412	Escherichia coli / Shigella;97.78%	423	44213	4.1	ESC_VB9059AA_AS	1	1	1	1	1	1	1	1	1	0	0	0	1	0	1	1
ESC_VA0287AA	ERR5708844;ILLUMINA;Paired;2500;ERX5424222;SRA	Human	Human	Homo sapiens	2018	12	20	Europe	Belgium			Sciensano	Shigella sonnei	PRJEB40097	ERP123696	SAMEA8563113	ERS6247794	2021-04-20	2021-04-19	ESC_VA0287AA	152	163962	163949	20662	3.6.3	71	25362	4645320	Escherichia coli / Shigella;97.81%	419	42767	4.1	ESC_VB9049AA_AS	1	1	1	1	1	1	1	1	1	0	0	0	1	0	1	1
ESC_VA0288AA	ERR5708843;ILLUMINA;Paired;2500;ERX5424221;SRA	Human	Human	Homo sapiens	2017	12	21	Europe	Belgium			Sciensano	Shigella sonnei	PRJEB40097	ERP123696	SAMEA8563000	ERS6247681	2021-04-20	2021-04-19	ESC_VA0288AA	152	163962	163949	20662	3.6.3	119	23413	4554521	Escherichia coli / Shigella;98.14%	426	57122	4.1	ESC_VB9048AA_AS	1	1	0	1	1	1	1	1	1	0	0	0	1	0	1	1
ESC_VA0290AA	ERR5708840;ILLUMINA;Paired;2500;ERX5424218;SRA	Human	Human	Homo sapiens	2017	12	20	Europe	Belgium			Sciensano	Shigella sonnei	PRJEB40097	ERP123696	SAMEA8563001	ERS6247682	2021-04-20	2021-04-19	ESC_VA0290AA	152	163973	163949	20662	3.6.3	111	23736	4727075	Escherichia coli / Shigella;98.23%	485	56632	4.1	ESC_VB9046AA_AS	1	1	1	1	1	0	1	1	1	0	0	0	1	0	1	1
ESC_VA0297AA	ERR5708827;ILLUMINA;Paired;2500;ERX5424205;SRA	Human	Human	Homo sapiens	2017	11	19	Europe	Belgium			Sciensano	Shigella sonnei	PRJEB40097	ERP123696	SAMEA8562999	ERS6247680	2021-04-20	2021-04-19	ESC_VA0297AA	152	163962	163949	20662	3.6.3	121	24492	4564951	Escherichia coli / Shigella;97.83%	431	44339	4.1	ESC_VB9039AA_AS	1	1	1	1	1	1	1	1	1	0	0	0	1	0	1	1
ESC_VA0304AA	ERR5708820;ILLUMINA;Paired;2500;ERX5424198;SRA	Human	Human	Homo sapiens	2017	11	10	Europe	Belgium			Sciensano	Shigella sonnei	PRJEB40097	ERP123696	SAMEA8563002	ERS6247683	2021-04-20	2021-04-19	ESC_VA0304AA	152	163962	163949	20662	3.6.3	89	24492	4716489	Escherichia coli / Shigella;97.64%	469	47066	4.1	ESC_VB9032AA_AS	1	1	1	1	1	1	1	1	1	0	0	0	1	0	1	1
ESC_VA0529AA	ERR5708817;ILLUMINA;Paired;2500;ERX5424195;SRA	Human	Human	Homo sapiens	2017	10	31	Europe	Belgium			Sciensano	Shigella sonnei	PRJEB40097	ERP123696	SAMEA8562998	ERS6247679	2021-04-20	2021-04-19	ESC_VA0529AA	152	163962	163949	20662	3.6.3	100	24492	4560153	Escherichia coli / Shigella;97.78%	428	42155	4.1	ESC_VB9160AA_AS	1	1	1	0	1	1	1	1	1	0	0	0	1	0	1	1
ESC_VA1108AA	SRR14347813;ILLUMINA;Paired;;SRX10701663;SRA	Human	Human	Homo sapiens; human	2021	4		Europe	United Kingdom			Public Health England	Shigella sonnei	PRJNA315192	SRP071789	SAMN18912318	SRS8791590	2021-04-29	2021-04-29	ESC_VA1108AA	152	164586	103002	20662	3.6.3	122	25283	4472700	Escherichia coli / Shigella;97.38%	348	53794	4.1	ESC_WB0280AA_AS	1	1	1	1	1	1	1	1	0	0	0	0	0	0	0	0
ESC_VA1109AA	traces-0iGViOK;ILLUMINA;Paired;;NA;Uploaded							Europe	United Kingdom	Scotland		SSSCDRL						2021-04-30	2021-04-30	ESC_VA1109AA	152	160934	53008	20662	3.6.3	290	23498	4728163	Escherichia coli / Shigella;98.58%	501	37157	4.1	ESC_WB0335AA_AS	1	1	1	1	1	1	1	1	1	0	0	0	0	0	0	0
ESC_VA2743AA	traces-0fBwQBL;ILLUMINA;Paired;;NA;Uploaded							Europe	United Kingdom	Scotland		SSSCDRL						2021-05-04	2021-05-04	ESC_VA2743AA	152	160934	53008	20662	3.6.3	101	23576	4571397	Escherichia coli / Shigella;98.47%	443	24238	4.1	ESC_WB2069AA_AS	1	1	1	1	1	1	1	1	1	0	0	0	0	0	0	0
ESC_VA4295AA	SRR14554413;ILLUMINA;Paired;;SRX10897785;SRA	Human	Human	Homo sapiens; human	2021	5		Europe	United Kingdom			Public Health England	Shigella sonnei	PRJNA315192	SRP071789	SAMN19222226	SRS8990266	2021-05-16	2021-05-16	ESC_VA4295AA	152	167353	167353	20662	3.6.3	129	25284	4429002	Escherichia coli / Shigella;98.25%	317	26529	4.1	ESC_WB4572AA_AS	1	1	1	1	1	1	1	1	0	0	0	0	0	0	0	0
ESC_VA4308AA	SRR14559746;ILLUMINA;Paired;;SRX10903048;SRA	Human	Human	Homo sapiens; human	2021	5		Europe	United Kingdom			Public Health England	Shigella sonnei	PRJNA315192	SRP071789	SAMN19227899	SRS8995323	2021-05-17	2021-05-17	ESC_VA4308AA	152	167756	167353	20662	3.6.3	99	25576	4397410	Escherichia coli / Shigella;99.27%	309	33883	4.1	ESC_WB5065AA_AS	1	1	1	1	1	1	1	1	0	0	0	0	0	0	0	0
ESC_VA4412AA	SRR14570929;ILLUMINA;Paired;;SRX10914148;SRA	Human	Human	Homo sapiens; human	2021	5		Europe	United Kingdom			Public Health England	Shigella sonnei	PRJNA315192	SRP071789	SAMN19234800	SRS9004433	2021-05-18	2021-05-18	ESC_VA4412AA	152	167858	53008	20662	3.6.3	176	25615	4415121	Escherichia coli / Shigella;97.86%	326	36249	4.1	ESC_WB5337AA_AS	1	1	1	1	1	1	1	1	1	0	0	0	0	0	0	0
ESC_VA7312AA	SRR14795846;ILLUMINA;Paired;;SRX11128919;SRA	Human	Human	Homo sapiens; human	2021	6		Europe	United Kingdom			Public Health England	Shigella sonnei	PRJNA315192	SRP071789	SAMN19680871	SRS9192372	2021-06-13	2021-06-13	ESC_VA7312AA	152	170376	53008	20662	3.6.3	201	25614	4437211	Escherichia coli / Shigella;97.96%	337	45580	4.1	ESC_XB0035AA_AS	1	1	1	1	1	1	1	1	1	0	0	0	0	0	0	0
ESC_VA9335AA	SRR13608850;ILLUMINA;Paired;;SRX10002850;SRA	Human	Human	Homo sapiens	2018			Europe	Belgium			Sciensano	Shigella sonnei	PRJNA698782	SRP304236	SAMN17736539	SRS8172218	2021-07-01	2021-04-07	ESC_VA9335AA	152	163962	163949	20662	3.6.3	71	25362	4645320	Escherichia coli / Shigella;97.81%	419	42767	4.1	ESC_XB4788AA_AS	1	1	1	1	1	1	1	1	1	0	0	0	1	0	1	1
ESC_VA9626AA	SRR15011111;ILLUMINA;Paired;;SRX11323162;SRA	Human	Human	Homo sapiens; clinical	2019	2	7	Oceania	New Zealand			Institute of Environmental Science and Research	Shigella sonnei	PRJNA741100	SRP326400	SAMN19976081	SRS9355960	2021-07-02	2021-07-01	ESC_VA9626AA	152	171912	53008	20662	3.6.3	78	24492	4631198	Escherichia coli / Shigella;97.22%	436	46980	4.1	ESC_XB5824AA_AS	1	1	1	1	1	1	1	1	1	0	0	0	0	0	0	0
ESC_VA9692AA	SRR15035470;ILLUMINA;Paired;;SRX11346924;SRA	Human	Human	Homo sapiens; human	2021	6		Europe	United Kingdom			Public Health England	Shigella sonnei	PRJNA315192	SRP071789	SAMN20054823	SRS9392496	2021-07-05	2021-07-04	ESC_VA9692AA	152	172019	148707	20662	3.6.3	140	25520	4475002	Escherichia coli / Shigella;98.39%	382	77207	4.1	ESC_XB6732AA_AS	1	1	1	1	1	1	1	1	0	0	0	0	0	0	0	0
ESC_WA3082AA	SRR15338102;ILLUMINA;Paired;;SRX11642393;SRA	Human	Human	Homo sapiens; human	2020	10		Europe	United Kingdom			Public Health England	Shigella sonnei	PRJNA315192	SRP071789	SAMN20550925	SRS9675997	2021-08-09	2021-08-06	ESC_WA3082AA	152	174440	148707	20662	3.6.3	150	25653	4471273	Escherichia coli / Shigella;97.99%	361	42125	4.1	ESC_ZB1676AA_AS	1	1	1	1	1	1	1	1	0	0	0	0	0	0	0	0
ESC_WA3580AA	SRR15367447;ILLUMINA;Paired;;SRX11669897;SRA	Human	Human	Homo sapiens; human	2021	5		Europe	United Kingdom			Public Health England	Shigella sonnei	PRJNA315192	SRP071789	SAMN20550400	SRS9702153	2021-08-10	2021-08-07	ESC_WA3580AA	152	174762	167353	20662	3.6.3	72	23631	4441065	Escherichia coli / Shigella;98.36%	342	51317	4.1	ESC_ZB2348AA_AS	1	1	1	1	1	1	1	1	0	0	0	0	0	0	0	0
ESC_WA3581AA	SRR15367322;ILLUMINA;Paired;;SRX11669772;SRA	Human	Human	Homo sapiens; human	2021	4		Europe	United Kingdom			Public Health England	Shigella sonnei	PRJNA315192	SRP071789	SAMN20550144	SRS9702027	2021-08-10	2021-08-07	ESC_WA3581AA	12459	174763	103002	20662	3.6.3	65	23370	4551962	Escherichia coli / Shigella;97.17%	381	54983	4.1	ESC_ZB2347AA_AS	1	1	1	1	1	1	1	1	0	0	0	0	0	0	0	0
ESC_WA3597AA	SRR15366029;ILLUMINA;Paired;;SRX11668479;SRA	Human	Human	Homo sapiens; human	2019	2		Europe	United Kingdom			Public Health England	Shigella sonnei	PRJNA315192	SRP071789	SAMN20606757	SRS9701019	2021-08-10	2021-08-08	ESC_WA3597AA	152	174773	88219	20662	3.6.3	282	24257	4606205	Escherichia coli / Shigella;97.37%	415	54831	4.1	ESC_ZB2331AA_AS	1	1	1	1	1	1	1	1	0	0	0	0	0	0	0	0
ESC_WA3604AA	SRR15365970;ILLUMINA;Paired;;SRX11668420;SRA	Human	Human	Homo sapiens; human	2019	1		Europe	United Kingdom			Public Health England	Shigella sonnei	PRJNA315192	SRP071789	SAMN20606645	SRS9700960	2021-08-10	2021-08-08	ESC_WA3604AA	152	174777	53008	20662	3.6.3	142	25017	4596011	Escherichia coli / Shigella;97.88%	389	48996	4.1	ESC_ZB2324AA_AS	1	1	1	1	1	1	1	1	1	0	0	0	0	0	0	0
ESC_WA3616AA	SRR15361811;ILLUMINA;Paired;;SRX11664297;SRA	Human	Human	Homo sapiens; human	2019	7		Europe	United Kingdom			Public Health England	Shigella sonnei	PRJNA315192	SRP071789	SAMN20603189	SRS9697028	2021-08-10	2021-08-07	ESC_WA3616AA	152	174787	95885	20662	3.6.3	202	23339	4596969	Escherichia coli / Shigella;98.26%	426	50185	4.1	ESC_ZB2312AA_AS	1	1	1	1	1	1	1	1	0	0	0	0	0	0	0	0
ESC_XA0094AA	SRR15429199;ILLUMINA;Paired;;SRX11730525;SRA	Human	Human	Homo sapiens; human	2017	2		Europe	United Kingdom			Public Health England	Shigella sonnei	PRJNA315192	SRP071789	SAMN20748588	SRS9759257	2021-10-01	2021-08-13	ESC_XA0094AA	152	101353	20885	20662	3.6.3	103	25017	4676134	Escherichia coli / Shigella;97.68%	474	47685	4.1	ESC_ZB9777AA_AS	0	1	1	1	1	1	1	0	0	0	0	1	1	0	0	0
ESC_XA0120AA	SRR15419095;ILLUMINA;Paired;;SRX11720621;SRA	Human	Human	Homo sapiens; human	2017	6		Europe	United Kingdom			Public Health England	Shigella sonnei	PRJNA315192	SRP071789	SAMN20713151	SRS9750599	2021-10-01	2021-08-12	ESC_XA0120AA	152	177733	34773	20662	3.6.3	119	24475	4619359	Escherichia coli / Shigella;97.43%	483	48281	4.1	ESC_ZB9751AA_AS	0	1	1	1	1	1	1	0	0	0	0	0	0	0	0	0
ESC_XA0156AA	SRR15408950;ILLUMINA;Paired;;SRX11711112;SRA	Human	Human	Homo sapiens; human	2018	3		Europe	United Kingdom			Public Health England	Shigella sonnei	PRJNA315192	SRP071789	SAMN20698873	SRS9740947	2021-10-01	2021-08-11	ESC_XA0156AA	152	177583	53008	20662	3.6.3	92	23646	4661715	Escherichia coli / Shigella;96.82%	477	48805	4.1	ESC_ZB9715AA_AS	1	1	1	1	1	1	1	1	1	0	0	0	0	0	0	0
ESC_XA0343AA	SRR16173106;ILLUMINA;Paired;;SRX12457870;SRA	Human	Human	Homo sapiens; human	2021	9		Europe	United Kingdom			Public Health England	Shigella sonnei	PRJNA315192	SRP071789	SAMN22020332	SRS10423863	2021-10-04	2021-10-04	ESC_XA0343AA	152	179286	179286	20662	3.6.3	97	22374	4650436	Escherichia coli / Shigella;97.07%	482	81910	4.1	ESC_AC1667AA_AS	1	1	1	1	1	1	1	1	1	1	0	0	0	0	0	0
ESC_XA2215AA	SRR16598730;ILLUMINA;Paired;;SRX12800017;SRA	Human	Human	Homo sapiens; human	2021	10		Europe	United Kingdom			Public Health England	Shigella sonnei	PRJNA315192	SRP071789	SAMN22605394	SRS10745766	2021-10-28	2021-10-28	ESC_XA2215AA	152	180856	53008	20662	3.6.3	136	23335	4507390	Escherichia coli / Shigella;97.62%	434	71390	4.1	ESC_AC3962AA_AS	1	1	1	1	1	1	1	1	1	0	0	0	0	0	0	0
ESC_XA2337AA	SRR16612561;ILLUMINA;Paired;;SRX12813610;SRA	Human	Human	Homo sapiens; human	2021	10		Europe	United Kingdom			Public Health England	Shigella sonnei	PRJNA315192	SRP071789	SAMN22657097	SRS10758992	2021-10-29	2021-10-29	ESC_XA2337AA	152	180960	180960	20662	3.6.3	100	23394	4618934	Escherichia coli / Shigella;97.33%	430	69702	4.1	ESC_AC4108AA_AS	0	1	1	1	0	1	1	1	1	0	0	0	0	0	0	0
ESC_XA4747AA	SRR16842824;ILLUMINA;Paired;;SRX13035895;SRA	Human	Human	Homo sapiens; human	2021	10		Europe	United Kingdom			Public Health England	Shigella sonnei	PRJNA315192	SRP071789	SAMN22962675	SRS10973438	2021-11-08	2021-11-08	ESC_XA4747AA	152	181965	53008	20662	3.6.3	95	25937	4449613	Escherichia coli / Shigella;98.27%	319	39560	4.1	ESC_AC5383AA_AS	1	1	1	1	1	1	1	1	1	0	0	0	0	0	0	0
ESC_XA6941AA	ERR5978369;ILLUMINA;Paired;300;ERX5618155;SRA											Institut Pasteur	Shigella sonnei	PRJEB44801	ERP128892	SAMEA8892632	ERS6575545	2021-12-01	2021-09-26	ESC_XA6941AA	152	184136	53008	20662	3.6.3	197	23498	4572956	Escherichia coli / Shigella;98.03%	449	92114	4.1	ESC_AC8450AA_AS	1	1	1	1	1	1	1	1	1	0	0	0	0	0	0	0
ESC_XA6995AA	ERR5978315;ILLUMINA;Paired;300;ERX5618101;SRA											Institut Pasteur	Shigella sonnei	PRJEB44801	ERP128892	SAMEA8892578	ERS6575491	2021-12-01	2021-09-26	ESC_XA6995AA	152	184182	53008	20662	3.6.3	210	24105	4631984	Escherichia coli / Shigella;97.88%	452	54978	4.1	ESC_AC8396AA_AS	1	1	1	1	1	1	1	0	1	0	0	0	0	0	0	0
ESC_XA6996AA	ERR5978314;ILLUMINA;Paired;300;ERX5618100;SRA											Institut Pasteur	Shigella sonnei	PRJEB44801	ERP128892	SAMEA8892577	ERS6575490	2021-12-01	2021-09-26	ESC_XA6996AA	152	184183	53008	20662	3.6.3	154	24061	4780664	Escherichia coli / Shigella;97.25%	489	78993	4.1	ESC_AC8395AA_AS	1	1	1	1	1	1	1	1	1	0	0	0	0	0	0	0
ESC_XA7135AA	ERR5978154;ILLUMINA;Paired;300;ERX5617940;SRA											Institut Pasteur	Shigella sonnei	PRJEB44801	ERP128892	SAMEA8892413	ERS6575327	2021-12-01	2021-09-26	ESC_XA7135AA	152	184104	53008	20662	3.6.3	240	21695	4500946	Escherichia coli / Shigella;97.69%	434	80841	4.1	ESC_AC8256AA_AS	1	1	1	1	1	1	1	1	1	0	0	0	0	0	0	0
ESC_XA7205AA	ERR5978084;ILLUMINA;Paired;300;ERX5617870;SRA											Institut Pasteur	Shigella sonnei	PRJEB44801	ERP128892	SAMEA8892343	ERS6575257	2021-12-01	2021-09-26	ESC_XA7205AA	152	183923	128643	20662	3.6.3	298	23497	4521300	Escherichia coli / Shigella;98.25%	443	86934	4.1	ESC_AC8186AA_AS	0	1	1	1	1	0	1	0	0	0	0	0	0	0	0	0
ESC_XA7412AA	ERR5976865;ILLUMINA;Paired;300;ERX5617323;SRA											Institut Pasteur	Shigella sonnei	PRJEB44801	ERP128892	SAMEA8892065	ERS6574979	2021-12-01	2021-09-26	ESC_XA7412AA	152	183713	128333	20662	3.6.3	263	20658	4441552	Escherichia coli / Shigella;98.93%	489	103670	4.1	ESC_AC7979AA_AS	0	1	1	1	1	1	1	0	0	0	0	0	0	0	0	0
ESC_XA7463AA	ERR5976814;ILLUMINA;Paired;300;ERX5617272;SRA											Institut Pasteur	Shigella sonnei	PRJEB44801	ERP128892	SAMEA8892014	ERS6574928	2021-12-01	2021-09-26	ESC_XA7463AA	152	184938	53008	20662	3.6.3	163	20488	4548573	Escherichia coli / Shigella;96.84%	491	106972	4.1	ESC_BC0560AA_AS	1	1	1	1	1	1	1	1	1	0	0	0	0	0	0	0
ESC_YA1885AA	traces-0XBSgNl;ILLUMINA;Paired;;NA;Uploaded	Human	Human		2021			Europe	France			F.X.Weill, Institut Pasteur	Shigella sonnei					2022-01-10	2023-01-17	ESC_YA1885AA	152	187324	20980	20662	3.6.3	224	22875	4570955	Escherichia coli / Shigella;96.48%	441	62420	4.1	ESC_BC8878AA_AS	1	1	0	1	1	1	1	1	0	0	1	0	0	0	0	0
ESC_YA1929AA	SRR17468146;ILLUMINA;Paired;;SRX13639284;SRA	Human	Human	Homo sapiens; human	2021	12		Europe	United Kingdom			Public Health England	Shigella sonnei	PRJNA315192	SRP071789	SAMN24694328	SRS11525918	2022-01-12	2022-01-07	ESC_YA1929AA	152	187378	187378	20662	3.6.3	52	23590	4409494	Escherichia coli / Shigella;98.37%	346	81785	4.1	ESC_BC8938AA_AS	1	1	1	1	1	1	1	1	1	0	0	0	0	0	0	0
ESC_YA5555AA	SRR17900602;ILLUMINA;Paired;;SRX14059340;SRA	Human	Human	Homo sapiens; human	2022	1		Europe	United Kingdom			Public Health England	Shigella sonnei	PRJNA315192	SRP071789	SAMN25689451	SRS11892269	2022-02-08	2022-02-07	ESC_YA5555AA	152	190377	53008	20662	3.6.3	100	21710	4532191	Escherichia coli / Shigella;97.67%	416	57003	4.1	ESC_CC2900AA_AS	1	1	1	1	1	1	1	1	1	0	0	0	0	0	0	0
ESC_YA6870AA	SRR18080555;ILLUMINA;Paired;;SRX14232094;SRA	Human	Human	Homo sapiens; human	2022	2		Europe	United Kingdom			Public Health England	Shigella sonnei	PRJNA315192	SRP071789	SAMN26101810	SRS12053201	2022-02-23	2022-02-22	ESC_YA6870AA	152	191493	191493	20662	3.6.3	206	24977	4552158	Escherichia coli / Shigella;97.36%	368	53179	4.1	ESC_CC4458AA_AS	1	1	1	1	1	1	1	1	1	0	0	0	0	0	0	0
ESC_YA6872AA	SRR18080550;ILLUMINA;Paired;;SRX14232089;SRA	Human	Human	Homo sapiens; human	2022	2		Europe	United Kingdom			Public Health England	Shigella sonnei	PRJNA315192	SRP071789	SAMN26101800	SRS12053196	2022-02-23	2022-02-22	ESC_YA6872AA	152	191491	148707	20662	3.6.3	239	25286	4414010	Escherichia coli / Shigella;97.22%	362	68877	4.1	ESC_CC4460AA_AS	1	1	1	1	1	1	1	1	0	0	0	0	0	0	0	0
ESC_YA7575AA	SRR18207012;ILLUMINA;Paired;;SRX14353585;SRA	Human	Human	Homo sapiens; human	2022	2		Europe	United Kingdom			Public Health England	Shigella sonnei	PRJNA315192	SRP071789	SAMN26366638	SRS12167411	2022-03-03	2022-03-03	ESC_YA7575AA	152	192028	53008	20662	3.6.3	296	25005	4526321	Escherichia coli / Shigella;97.35%	378	53965	4.1	ESC_CC5046AA_AS	1	1	1	1	1	1	1	1	1	0	0	0	0	0	0	0
ESC_YA7576AA	SRR18207008;ILLUMINA;Paired;;SRX14353581;SRA	Human	Human	Homo sapiens; human	2022	2		Europe	United Kingdom			Public Health England	Shigella sonnei	PRJNA315192	SRP071789	SAMN26366633	SRS12167407	2022-03-03	2022-03-03	ESC_YA7576AA	152	192016	53008	20662	3.6.3	197	25309	4425987	Escherichia coli / Shigella;98.93%	314	34422	4.1	ESC_CC5047AA_AS	1	1	1	1	1	1	1	1	1	0	0	0	0	0	0	0
ESC_YA7656AA	SRR18214415;ILLUMINA;Paired;;SRX14360901;SRA	Human	Human	Homo sapiens; human	2022	2		Europe	United Kingdom			Public Health England	Shigella sonnei	PRJNA315192	SRP071789	SAMN26419937	SRS12174421	2022-03-04	2022-03-04	ESC_YA7656AA	152	192042	53008	20662	3.6.3	63	23615	4506657	Escherichia coli / Shigella;97.7%	337	53105	4.1	ESC_CC5125AA_AS	1	1	0	1	1	1	1	1	1	0	0	0	0	0	0	0
ESC_YA8983AA	SRR18326836;ILLUMINA;Paired;;SRX14464063;SRA	Human	Human	Homo sapiens; human	2022	3		Europe	United Kingdom			Public Health England	Shigella sonnei	PRJNA315192	SRP071789	SAMN26660289	SRS12266782	2022-03-18	2022-03-17	ESC_YA8983AA	152	193253	53008	20662	3.6.3	180	24049	4487443	Escherichia coli / Shigella;97.88%	389	49831	4.1	ESC_CC7243AA_AS	1	1	1	1	1	1	1	1	1	0	0	0	0	0	0	0
ESC_ZA1054AA	SRR18700975;ILLUMINA;Paired;;SRX14801938;SRA	Human	Human	Homo sapiens; human	2022	4		Europe	United Kingdom			Public Health England	Shigella sonnei	PRJNA315192	SRP071789	SAMN27505551	SRS12559919	2022-04-11	2022-04-11	ESC_ZA1054AA	152	194670	53008	20662	3.6.3	271	23652	4481568	Escherichia coli / Shigella;97.54%	384	81986	4.1	ESC_CC8958AA_AS	1	1	1	1	1	1	1	1	1	0	0	0	0	0	0	0
ESC_ZA1699AA	SRR18820692;ILLUMINA;Paired;;SRX14919063;SRA	Human	Human	Homo sapiens; human	2022	4		Europe	United Kingdom			Public Health England	Shigella sonnei	PRJNA315192	SRP071789	SAMN27642635	SRS12671179	2022-04-20	2022-04-20	ESC_ZA1699AA	152	195185	53008	20662	3.6.3	99	24126	4514538	Escherichia coli / Shigella;97.28%	351	39185	4.1	ESC_CC9783AA_AS	1	1	1	1	1	1	1	1	1	0	0	0	0	0	0	0
ESC_ZA1705AA	SRR18820681;ILLUMINA;Paired;;SRX14919052;SRA	Human	Human	Homo sapiens; human	2022	4		Europe	United Kingdom			Public Health England	Shigella sonnei	PRJNA315192	SRP071789	SAMN27642641	SRS12671168	2022-04-20	2022-04-20	ESC_ZA1705AA	152	195181	53008	20662	3.6.3	112	23393	4697709	Escherichia coli / Shigella;97.67%	443	41764	4.1	ESC_CC9789AA_AS	1	1	1	1	1	1	1	1	1	0	0	0	0	0	0	0
ESC_ZA1708AA	SRR18820675;ILLUMINA;Paired;;SRX14919046;SRA	Human	Human	Homo sapiens; human	2022	4		Europe	United Kingdom			Public Health England	Shigella sonnei	PRJNA315192	SRP071789	SAMN27642621	SRS12671162	2022-04-20	2022-04-20	ESC_ZA1708AA	152	195187	53008	20662	3.6.3	86	23543	4568409	Escherichia coli / Shigella;98.13%	403	55559	4.1	ESC_CC9792AA_AS	1	1	1	1	1	1	1	1	1	0	0	0	0	0	0	0
ESC_ZA1712AA	SRR18820668;ILLUMINA;Paired;;SRX14919039;SRA	Human	Human	Homo sapiens; human	2022	4		Europe	United Kingdom			Public Health England	Shigella sonnei	PRJNA315192	SRP071789	SAMN27642327	SRS12671155	2022-04-20	2022-04-20	ESC_ZA1712AA	152	195180	53008	20662	3.6.3	159	25280	4481563	Escherichia coli / Shigella;97.63%	353	40855	4.1	ESC_CC9796AA_AS	1	1	1	1	1	1	1	1	1	0	0	0	0	0	0	0
ESC_ZA1900AA	SRR18893599;ILLUMINA;Paired;;SRX14972034;SRA	Human	Human	Homo sapiens; human	2022	4		Europe	United Kingdom			Public Health England	Shigella sonnei	PRJNA315192	SRP071789	SAMN27740525	SRS12722450	2022-04-24	2022-04-23	ESC_ZA1900AA	152	195371	53008	20662	3.6.3	196	23428	4602877	Escherichia coli / Shigella;97.92%	424	58853	4.1	ESC_DC0096AA_AS	1	1	1	1	1	1	1	1	0	0	0	0	0	0	0	0
ESC_ZA2144AA	SRR18964949;ILLUMINA;Paired;;SRX15041468;SRA	Human	Human	Homo sapiens; human	2022	4		Europe	United Kingdom			Public Health England	Shigella sonnei	PRJNA315192	SRP071789	SAMN27959520	SRS12787912	2022-04-29	2022-04-29	ESC_ZA2144AA	152	195585	195585	20662	3.6.3	72	25296	4595272	Escherichia coli / Shigella;96.95%	400	43437	4.1	ESC_DC0364AA_AS	1	1	1	1	1	1	1	1	1	0	0	0	0	0	0	0
ESC_ZA2834AA	SRR19019350;ILLUMINA;Paired;;SRX15091197;SRA	Human	Human	Homo sapiens; human	2022	4		Europe	United Kingdom			Public Health England	Shigella sonnei	PRJNA315192	SRP071789	SAMN28014567	SRS12836837	2022-05-01	2022-05-01	ESC_ZA2834AA	152	196124	53008	20662	3.6.3	153	23644	4598306	Escherichia coli / Shigella;96.42%	442	48338	4.1	ESC_DC1180AA_AS	1	1	1	1	1	1	1	1	1	0	0	0	0	0	0	0
ESC_ZA2921AA	SRR19023144;ILLUMINA;Paired;;SRX15094945;SRA	Human	Human	Homo sapiens; human	2022	4		Europe	United Kingdom			Public Health England	Shigella sonnei	PRJNA315192	SRP071789	SAMN28017506	SRS12840294	2022-05-02	2022-05-02	ESC_ZA2921AA	152	196079	53008	20662	3.6.3	271	23422	4512884	Escherichia coli / Shigella;97.93%	399	55776	4.1	ESC_DC1230AA_AS	1	1	1	1	1	1	1	1	1	0	0	0	0	0	0	0
ESC_ZA2927AA	SRR19023127;ILLUMINA;Paired;;SRX15094928;SRA	Human	Human	Homo sapiens; human	2022	4		Europe	United Kingdom			Public Health England	Shigella sonnei	PRJNA315192	SRP071789	SAMN28017511	SRS12840277	2022-05-02	2022-05-02	ESC_ZA2927AA	152	195521	20980	20662	3.6.3	164	24783	4506754	Escherichia coli / Shigella;96.88%	395	53647	4.1	ESC_DC0249AA_AS	1	1	0	1	1	1	1	1	0	0	0	0	0	0	0	0
ESC_ZA3062AA	SRR19086857;ILLUMINA;Paired;;SRX15156548;SRA	Human	Human	Homo sapiens; human	2022	4		Europe	United Kingdom			Public Health England	Shigella sonnei	PRJNA315192	SRP071789	SAMN28093616	SRS12899100	2022-05-06	2022-05-05	ESC_ZA3062AA	152	196484	53008	20662	3.6.3	95	23393	4558752	Escherichia coli / Shigella;97.2%	401	31562	4.1	ESC_DC1487AA_AS	1	1	1	1	1	1	1	1	1	0	0	0	0	0	0	0
ESC_ZA3303AA	SRR19139462;ILLUMINA;Paired;;SRX15206564;SRA	Human	Human	Homo sapiens; human	2022	5		Europe	United Kingdom			Public Health England	Shigella sonnei	PRJNA315192	SRP071789	SAMN28156145	SRS12945321	2022-05-09	2022-05-09	ESC_ZA3303AA	152	196627	196627	20662	3.6.3	133	24124	4594199	Escherichia coli / Shigella;97.95%	428	63518	4.1	ESC_DC1664AA_AS	1	1	1	1	1	1	1	1	0	0	0	0	0	0	0	0
ESC_ZA3314AA	traces-0lEPnEA;ILLUMINA;Paired;;NA;Uploaded							Europe	United Kingdom	Scotland		D. Brown (Scotland)						2022-05-09	2022-05-09	ESC_ZA3314AA	152	195872	195872	20662	3.6.3	180	24492	4562844	Escherichia coli / Shigella;97.52%	452	23527	4.1	ESC_DC1235AA_AS	1	1	1	1	0	1	1	1	1	0	0	0	0	0	0	0
ESC_ZA3316AA	traces-0WszUsd;ILLUMINA;Paired;;NA;Uploaded							Europe	United Kingdom	Scotland		D. Brown (Scotland)						2022-05-09	2022-05-09	ESC_ZA3316AA	152	195843	53008	20662	3.6.3	230	23736	4559406	Escherichia coli / Shigella;97.83%	451	31189	4.1	ESC_DC1237AA_AS	1	1	1	1	1	0	1	1	1	0	0	0	0	0	0	0
ESC_ZA4102AA	SRR19324842;ILLUMINA;Paired;;SRX15384880;SRA	Human	Human	Homo sapiens; human	2022	5		Europe	United Kingdom			Public Health England	Shigella sonnei	PRJNA315192	SRP071789	SAMN28553432	SRS13113910	2022-05-20	2022-05-20	ESC_ZA4102AA	152	197178	197151	20662	3.6.3	173	24097	4593023	Escherichia coli / Shigella;96.68%	426	48950	4.1	ESC_DC2300AA_AS	1	1	1	1	1	1	1	1	0	0	0	0	0	0	0	0
ESC_ZA4106AA	SRR19324838;ILLUMINA;Paired;;SRX15384876;SRA	Human	Human	Homo sapiens; human	2022	5		Europe	United Kingdom			Public Health England	Shigella sonnei	PRJNA315192	SRP071789	SAMN28553436	SRS13113906	2022-05-20	2022-05-20	ESC_ZA4106AA	152	197180	197151	20662	3.6.3	237	23654	4609918	Escherichia coli / Shigella;97.09%	439	56966	4.1	ESC_DC2304AA_AS	1	1	1	1	1	1	1	1	0	0	0	0	0	0	0	0
ESC_ZA4115AA	SRR19324796;ILLUMINA;Paired;;SRX15384834;SRA	Human	Human	Homo sapiens; human	2022	5		Europe	United Kingdom			Public Health England	Shigella sonnei	PRJNA315192	SRP071789	SAMN28553409	SRS13113864	2022-05-20	2022-05-20	ESC_ZA4115AA	152	197151	197151	20662	3.6.3	148	24984	4551891	Escherichia coli / Shigella;97.04%	396	39947	4.1	ESC_DC2264AA_AS	1	1	1	1	1	1	1	1	0	0	0	0	0	0	0	0
ESC_ZA4119AA	SRR19324788;ILLUMINA;Paired;;SRX15384826;SRA	Human	Human	Homo sapiens; human	2022	5		Europe	United Kingdom			Public Health England	Shigella sonnei	PRJNA315192	SRP071789	SAMN28553418	SRS13113856	2022-05-20	2022-05-20	ESC_ZA4119AA	152	197105	197105	20662	3.6.3	175	24539	4597805	Escherichia coli / Shigella;97.67%	452	48818	4.1	ESC_DC2210AA_AS	1	1	0	0	0	0	1	1	0	0	0	0	0	0	0	0
ESC_ZA4122AA	SRR19324765;ILLUMINA;Paired;;SRX15384803;SRA	Human	Human	Homo sapiens; human	2022	5		Europe	United Kingdom			Public Health England	Shigella sonnei	PRJNA315192	SRP071789	SAMN28553417	SRS13113837	2022-05-20	2022-05-20	ESC_ZA4122AA	152	197088	53008	20662	3.6.3	206	25513	4385308	Escherichia coli / Shigella;97.92%	321	44488	4.1	ESC_DC2200AA_AS	1	1	0	0	0	0	1	1	1	0	0	0	0	0	0	0
ESC_ZA4209AA	SRR19403538;ILLUMINA;Paired;;SRX15458096;SRA	Human	Human	Homo sapiens; human	2022	5		Europe	United Kingdom			Public Health England	Shigella sonnei	PRJNA315192	SRP071789	SAMN28662137	SRS13178875	2022-05-26	2022-05-26	ESC_ZA4209AA	152	197313	53008	20662	3.6.3	198	25614	4758888	Escherichia coli / Shigella;97.27%	413	53928	4.1	ESC_DC2454AA_AS	1	1	1	1	1	1	1	1	0	0	0	0	0	0	0	0
ESC_ZA4760AA	SRR19431960;ILLUMINA;Paired;;SRX15485215;SRA	Human	Human	Homo sapiens; human	2022	5		Europe	United Kingdom			Public Health England	Shigella sonnei	PRJNA315192	SRP071789	SAMN28701773	SRS13200867	2022-05-29	2022-05-28	ESC_ZA4760AA	152	197256	53008	20662	3.6.3	153	24993	4548350	Escherichia coli / Shigella;97.41%	371	44508	4.1	ESC_DC2390AA_AS	1	1	1	1	1	1	1	1	1	0	0	0	0	0	0	0
ESC_ZA5932AA	SRR19542918;ILLUMINA;Paired;;SRX15594827;SRA	Human	Human	Homo sapiens; human	2022	5		Europe	United Kingdom			Public Health England	Shigella sonnei	PRJNA315192	SRP071789	SAMN28864612	SRS13296047	2022-06-08	2022-06-06	ESC_ZA5932AA	152	198724	53008	20662	3.6.3	188	24232	4473222	Escherichia coli / Shigella;97.69%	369	56931	4.1	ESC_DC4070AA_AS	1	1	1	1	1	1	1	1	1	0	0	0	0	0	0	0
ESC_ZA5937AA	SRR19535097;ILLUMINA;Paired;;SRX15587318;SRA	Human	Human	Homo sapiens; human	2022	5		Europe	United Kingdom			Public Health England	Shigella sonnei	PRJNA315192	SRP071789	SAMN28843303	SRS13289829	2022-06-08	2022-06-03	ESC_ZA5937AA	152	198719	53008	20662	3.6.3	160	25305	4411709	Escherichia coli / Shigella;97.58%	327	39568	4.1	ESC_DC4075AA_AS	1	1	1	1	1	0	1	1	1	0	0	0	0	0	0	0
ESC_ZA5975AA	traces-0EqqIUw;ILLUMINA;Paired;;NA;Uploaded	Human	Human		2022			Europe	France			F.X.Weill, Institut Pasteur	Shigella sonnei					2022-06-09	2023-06-16	ESC_ZA5975AA	152	198582	198582	20662	3.6.3	338	22395	4582039	Escherichia coli / Shigella;97.98%	455	65226	4.1	ESC_DC3860AA_AS	1	1	0	1	1	1	1	1	1	0	1	0	0	0	0	0
ESC_ZA7022AA	ERR9828946;ILLUMINA;Paired;;ERX9374930;SRA											Institut Pasteur	Shigella sonnei	PRJEB44801	ERP128892	SAMEA110008764	ERS12156955	2022-06-10	2022-06-08	ESC_ZA7022AA	152	205496	142812	20662	3.6.3	173	20713	4481447	Escherichia coli / Shigella;97.68%	473	69182	4.1	ESC_EC4554AA_AS	1	1	1	1	1	0	1	1	1	0	0	0	0	0	0	0
ESC_ZA7295AA	SRR19549379;ILLUMINA;Paired;;SRX15601455;SRA	Human	Human	Homo sapiens; human	2022	5		Europe	United Kingdom			Public Health England	Shigella sonnei	PRJNA315192	SRP071789	SAMN28881002	SRS13302405	2022-06-10	2022-06-07	ESC_ZA7295AA	152	199587	53008	20662	3.6.3	195	23436	4623978	Escherichia coli / Shigella;97.07%	436	37654	4.1	ESC_DC5529AA_AS	1	1	1	1	1	1	1	1	1	0	0	0	0	0	0	0
ESC_AB1238AA	SRR19664332;ILLUMINA;Paired;;SRX15713767;SRA	Human	Human	Homo sapiens; human	2022	6		Europe	United Kingdom			Public Health England	Shigella sonnei	PRJNA315192	SRP071789	SAMN29096722	SRS13407885	2022-06-16	2022-06-16	ESC_AB1238AA	152	200998	200998	20662	3.6.3	123	25233	4377681	Escherichia coli / Shigella;97.57%	320	40572	4.1	ESC_DC9371AA_AS	1	1	1	1	1	1	1	1	1	0	0	0	0	0	0	0
ESC_AB1240AA	SRR19664330;ILLUMINA;Paired;;SRX15713765;SRA	Human	Human	Homo sapiens; human	2022	6		Europe	United Kingdom			Public Health England	Shigella sonnei	PRJNA315192	SRP071789	SAMN29096729	SRS13407883	2022-06-16	2022-06-16	ESC_AB1240AA	152	200996	53008	20662	3.6.3	233	23644	4587336	Escherichia coli / Shigella;97.84%	399	62383	4.1	ESC_DC9373AA_AS	1	1	1	1	1	1	1	1	1	0	0	0	0	0	0	0
ESC_AB2340AA	SRR19868600;ILLUMINA;Paired;;SRX15912040;SRA	Human	Human	Homo sapiens; human	2022	2		Europe	United Kingdom			Public Health England	Shigella sonnei	PRJNA315192	SRP071789	SAMN29378520	SRS13600437	2022-07-05	2022-06-28	ESC_AB2340AA	152	202722	53008	20662	3.6.3	267	25791	4239868	Escherichia coli / Shigella;96.93%	249	112644	4.1	ESC_EC0427AA_AS	1	1	1	1	1	1	1	1	1	0	0	0	0	0	0	0
ESC_AB3419AA	SRR20216920;ILLUMINA;Paired;;SRX16251198;SRA							Europe	Russia			Central Research Institute of Epidemiology	Shigella sonnei	PRJNA599083	SRP242535	SAMN29759462	SRS13891422	2022-07-16	2022-07-15	ESC_AB3419AA	152	204157	20980	20662	3.6.3	105	23517	4614714	Escherichia coli / Shigella;98.19%	441	131395	4.1	ESC_EC2214AA_AS	1	1	1	1	0	1	1	1	0	0	0	0	0	0	0	0
ESC_AB3420AA	SRR20216921;ILLUMINA;Paired;;SRX16251197;SRA							Europe	Russia			Central Research Institute of Epidemiology	Shigella sonnei	PRJNA599083	SRP242535	SAMN29759461	SRS13891421	2022-07-16	2022-07-15	ESC_AB3420AA	152	204159	20980	20662	3.6.3	74	23517	4542963	Escherichia coli / Shigella;97.91%	437	134161	4.1	ESC_EC2215AA_AS	1	1	1	1	1	1	1	1	0	0	0	0	0	0	0	0
ESC_AB3421AA	SRR20216922;ILLUMINA;Paired;;SRX16251196;SRA							Europe	Russia			Central Research Institute of Epidemiology	Shigella sonnei	PRJNA599083	SRP242535	SAMN29759460	SRS13891420	2022-07-16	2022-07-15	ESC_AB3421AA	152	204156	20980	20662	3.6.3	90	23517	4554068	Escherichia coli / Shigella;97.8%	436	130049	4.1	ESC_EC2216AA_AS	1	1	1	1	1	1	1	1	0	0	0	0	0	0	0	0
ESC_AB3422AA	SRR20216923;ILLUMINA;Paired;;SRX16251195;SRA							Europe	Russia			Central Research Institute of Epidemiology	Shigella sonnei	PRJNA599083	SRP242535	SAMN29759459	SRS13891419	2022-07-16	2022-07-15	ESC_AB3422AA	152	204155	20980	20662	3.6.3	122	23736	4553879	Escherichia coli / Shigella;97.8%	445	125225	4.1	ESC_EC2217AA_AS	1	1	1	1	1	1	1	1	0	0	0	0	0	0	0	0
ESC_AB3423AA	SRR20216924;ILLUMINA;Paired;;SRX16251194;SRA							Europe	Russia			Central Research Institute of Epidemiology	Shigella sonnei	PRJNA599083	SRP242535	SAMN29759458	SRS13891418	2022-07-16	2022-07-15	ESC_AB3423AA	152	204154	20980	20662	3.6.3	76	24513	4533227	Escherichia coli / Shigella;97.22%	423	120704	4.1	ESC_EC2218AA_AS	1	1	1	1	1	1	1	1	0	0	0	0	0	0	0	0
ESC_AB3425AA	SRR20216926;ILLUMINA;Paired;;SRX16251192;SRA							Europe	Russia			Central Research Institute of Epidemiology	Shigella sonnei	PRJNA599083	SRP242535	SAMN29759457	SRS13891416	2022-07-16	2022-07-15	ESC_AB3425AA	152	204152	20980	20662	3.6.3	83	24511	4639664	Escherichia coli / Shigella;97.91%	446	50801	4.1	ESC_EC2220AA_AS	1	1	1	1	1	1	1	1	0	0	0	0	0	0	0	0
ESC_AB3426AA	SRR20216927;ILLUMINA;Paired;;SRX16251191;SRA							Europe	Russia			Central Research Institute of Epidemiology	Shigella sonnei	PRJNA599083	SRP242535	SAMN29759456	SRS13891415	2022-07-16	2022-07-15	ESC_AB3426AA	152	204153	20980	20662	3.6.3	61	24285	4538445	Escherichia coli / Shigella;98.45%	410	129987	4.1	ESC_EC2221AA_AS	1	1	1	1	1	1	1	1	0	0	0	0	0	0	0	0
ESC_AB3588AA	ERR9940981;ILLUMINA;Paired;;ERX9484422;SRA											Institut Pasteur	Shigella sonnei	PRJEB44801	ERP128892	SAMEA110349294	ERS12446378	2022-07-16	2022-07-14	ESC_AB3588AA	152	204263	20980	20662	3.6.3	258	22875	4565049	Escherichia coli / Shigella;96.22%	449	67500	4.1	ESC_EC2384AA_AS	1	1	1	1	1	0	1	1	0	0	0	0	0	0	0	0
ESC_AB4030AA	SRR20210777;ILLUMINA;Paired;;SRX16245102;SRA	Human	Human	Homo sapiens; human	2022	7		Europe	United Kingdom			Public Health England	Shigella sonnei	PRJNA315192	SRP071789	SAMN29756193	SRS13885426	2022-07-16	2022-07-15	ESC_AB4030AA	152	204604	148707	20662	3.6.3	202	25510	4550938	Escherichia coli / Shigella;97.74%	391	77546	4.1	ESC_EC2834AA_AS	1	1	1	1	1	1	1	1	0	0	0	0	0	0	0	0
ESC_AB4040AA	SRR20106300;ILLUMINA;Paired;;SRX16141608;SRA	Human	Human	Homo sapiens; human	2022	7		Europe	United Kingdom			Public Health England	Shigella sonnei	PRJNA315192	SRP071789	SAMN29661955	SRS13803632	2022-07-16	2022-07-13	ESC_AB4040AA	152	204593	53008	20662	3.6.3	152	25289	4451303	Escherichia coli / Shigella;97.63%	350	80925	4.1	ESC_EC2844AA_AS	0	1	1	1	1	1	1	0	1	0	0	0	0	0	0	0
ESC_AB4050AA	SRR20053063;ILLUMINA;Paired;;SRX16091444;SRA	Human	Human	Homo sapiens; human	2022	6		Europe	United Kingdom			Public Health England	Shigella sonnei	PRJNA315192	SRP071789	SAMN29604656	SRS13756518	2022-07-16	2022-07-09	ESC_AB4050AA	152	204521	20980	20662	3.6.3	249	23652	4578512	Escherichia coli / Shigella;97.37%	420	80399	4.1	ESC_EC2854AA_AS	1	1	1	1	1	1	1	1	0	0	0	0	0	0	0	0
ESC_AB4054AA	SRR20053047;ILLUMINA;Paired;;SRX16091428;SRA	Human	Human	Homo sapiens; human	2022	7		Europe	United Kingdom			Public Health England	Shigella sonnei	PRJNA315192	SRP071789	SAMN29603719	SRS13756502	2022-07-16	2022-07-09	ESC_AB4054AA	152	204523	204523	20662	3.6.3	49	25574	4538390	Escherichia coli / Shigella;98.1%	392	65853	4.1	ESC_EC2858AA_AS	1	1	1	1	1	0	1	1	0	0	0	0	0	0	0	0
ESC_AB4064AA	SRR20002764;ILLUMINA;Paired;;SRX16043599;SRA	Human	Human	Homo sapiens; human	2022	6		Europe	United Kingdom			Public Health England	Shigella sonnei	PRJNA315192	SRP071789	SAMN29542835	SRS13723249	2022-07-16	2022-07-07	ESC_AB4064AA	152	204661	195872	20662	3.6.3	193	24511	4500863	Escherichia coli / Shigella;97.13%	387	51115	4.1	ESC_EC3091AA_AS	1	1	1	1	1	1	1	1	1	0	0	0	0	0	0	0
ESC_AB4227AA	SRR20273469;ILLUMINA;Paired;;SRX16307308;SRA	Human	Human	Homo sapiens; human	2022	7		Europe	United Kingdom			Public Health England	Shigella sonnei	PRJNA315192	SRP071789	SAMN29782915	SRS13946957	2022-07-18	2022-07-17	ESC_AB4227AA	152	204544	53008	20662	3.6.3	254	23437	4459025	Escherichia coli / Shigella;97.52%	404	128462	4.1	ESC_EC3253AA_AS	1	1	1	0	1	1	1	1	1	0	0	0	0	0	0	0
ESC_AB4230AA	SRR20273455;ILLUMINA;Paired;;SRX16307294;SRA	Human	Human	Homo sapiens; human	2022	7		Europe	United Kingdom			Public Health England	Shigella sonnei	PRJNA315192	SRP071789	SAMN29782896	SRS13946944	2022-07-18	2022-07-17	ESC_AB4230AA	152	204540	53008	20662	3.6.3	222	24849	4489921	Escherichia coli / Shigella;97.62%	361	59561	4.1	ESC_EC3256AA_AS	1	1	1	1	1	1	1	1	1	0	0	0	0	0	0	0
ESC_AB4817AA	SRR20351837;ILLUMINA;Paired;;SRX16384779;SRA	Human	Human	Homo sapiens; human	2022	7		Europe	United Kingdom			Public Health England	Shigella sonnei	PRJNA315192	SRP071789	SAMN29877612	SRS14021668	2022-07-22	2022-07-22	ESC_AB4817AA	152	204604	148707	20662	3.6.3	171	24512	4654716	Escherichia coli / Shigella;98.13%	403	51266	4.1	ESC_EC3807AA_AS	1	1	1	1	1	1	1	1	0	0	0	0	0	0	0	0
ESC_AB4924AA	SRR20517290;ILLUMINA;Paired;;SRX16541142;SRA	ND	ND/Others	other	2022	7		Europe	United Kingdom			Public Health England	Shigella sonnei	PRJNA315192	SRP071789	SAMN29922007	SRS14176209	2022-07-24	2022-07-24	ESC_AB4924AA	152	205025	148707	20662	3.6.3	252	25282	4647729	Escherichia coli / Shigella;96.9%	393	42691	4.1	ESC_EC3993AA_AS	1	1	1	1	1	1	1	1	0	0	0	0	0	0	0	0
ESC_AB4926AA	SRR20510087;ILLUMINA;Paired;;SRX16533939;SRA	Human	Human	Homo sapiens; human	2022	7		Europe	United Kingdom			Public Health England	Shigella sonnei	PRJNA315192	SRP071789	SAMN29921980	SRS14169006	2022-07-24	2022-07-24	ESC_AB4926AA	152	205031	53008	20662	3.6.3	234	25260	4470589	Escherichia coli / Shigella;97.19%	335	51265	4.1	ESC_EC3995AA_AS	1	1	1	1	1	1	1	1	1	0	0	0	0	0	0	0
ESC_AB5375AA	traces-0OPFGYs;ILLUMINA;Paired;;NA;Uploaded	Human	Human		2022			Europe	France			F.X.Weill, Institut Pasteur	Shigella sonnei					2022-08-03	2023-08-10	ESC_AB5375AA	152	205863	205863	20662	3.6.3	151	19828	4536210	Escherichia coli / Shigella;97.91%	485	75604	4.1	ESC_EC4905AA_AS	1	1	0	1	1	1	1	0	1	0	0	0	0	0	0	0
ESC_AB7392AA	SRR20829122;ILLUMINA;Paired;;SRX16848542;SRA	Human	Human	Homo sapiens; human	2022	7		Europe	United Kingdom			Public Health England	Shigella sonnei	PRJNA315192	SRP071789	SAMN30153673	SRS14453286	2022-08-07	2022-08-05	ESC_AB7392AA	152	205928	205928	20662	3.6.3	172	25269	4619178	Escherichia coli / Shigella;97.75%	381	43387	4.1	ESC_EC5266AA_AS	1	1	1	1	1	1	1	1	1	0	0	0	0	0	0	0
ESC_AB7744AA	SRR20911742;ILLUMINA;Paired;;SRX16930383;SRA	Human	Human	Homo sapiens; human	2022	8		Europe	United Kingdom			Public Health England	Shigella sonnei	PRJNA315192	SRP071789	SAMN30173682	SRS14517735	2022-08-08	2022-08-07	ESC_AB7744AA	152	206820	206820	20662	3.6.3	152	25301	4434926	Escherichia coli / Shigella;97.89%	330	41574	4.1	ESC_EC7335AA_AS	1	1	1	1	1	1	1	1	0	0	0	0	0	0	0	0
ESC_AB8118AA	SRR21007695;ILLUMINA;Paired;;SRX17024416;SRA	Human	Human	Homo sapiens; human	2022	8		Europe	United Kingdom			Public Health England	Shigella sonnei	PRJNA315192	SRP071789	SAMN30242942	SRS14609308	2022-08-11	2022-08-11	ESC_AB8118AA	152	207427	206820	20662	3.6.3	183	23619	4546583	Escherichia coli / Shigella;97.45%	377	35376	4.1	ESC_EC7698AA_AS	1	1	1	1	1	1	1	1	0	0	0	0	0	0	0	0
ESC_AB8939AA	traces-0wyQTBr;ILLUMINA;Paired;;NA;Uploaded							Europe	United Kingdom	Scotland		D. Brown (Scotland)	Shigella sp.					2022-08-19	2022-08-19	ESC_AB8939AA	152	208159	53008	20662	3.6.3	121	23497	4718537	Escherichia coli / Shigella;97.67%	500	32501	4.1	ESC_EC8512AA_AS	1	1	1	0	1	1	1	1	1	0	0	0	0	0	0	0
ESC_BB1234AA	traces-0CcXcfn;ILLUMINA;Paired;;NA;Uploaded	Human	Human		2022			Europe	France			F.X.Weill, Institut Pasteur	Shigella sonnei					2022-08-25	2023-09-01	ESC_BB1234AA	152	208436	205863	20662	3.6.3	192	23498	4608737	Escherichia coli / Shigella;98.03%	488	53750	4.1	ESC_EC9164AA_AS	1	1	1	1	1	1	1	1	1	0	0	0	0	0	0	0
ESC_BB1252AA	traces-0OZOuwp;ILLUMINA;Paired;;NA;Uploaded	Human	Human		2022			Europe	France			F.X.Weill, Institut Pasteur	Shigella sonnei					2022-08-25	2023-09-01	ESC_BB1252AA	152	208437	205863	20662	3.6.3	170	23498	4653097	Escherichia coli / Shigella;96.88%	500	48824	4.1	ESC_EC9182AA_AS	1	1	1	1	0	1	1	1	1	0	0	0	0	0	0	0
ESC_BB1293AA	traces-0RpGmuX;ILLUMINA;Paired;;NA;Uploaded							Europe	United Kingdom	Scotland		D. Brown (Scotland)						2022-08-26	2022-08-26	ESC_BB1293AA	152	208455	53008	20662	3.6.3	160	23413	4724697	Escherichia coli / Shigella;98.04%	524	36459	4.1	ESC_EC9223AA_AS	1	1	0	1	1	1	1	1	1	0	0	0	0	0	0	0
ESC_BB1295AA	traces-0rJZKOy;ILLUMINA;Paired;;NA;Uploaded							Europe	United Kingdom	Scotland		D. Brown (Scotland)						2022-08-26	2022-08-26	ESC_BB1295AA	152	208456	208456	20662	3.6.3	170	23498	4718184	Escherichia coli / Shigella;97.76%	512	34537	4.1	ESC_EC9225AA_AS	1	1	1	1	0	1	1	1	0	0	0	0	0	0	0	0
ESC_BB1622AA	SRR21205790;ILLUMINA;Paired;;SRX17216572;SRA	Human	Human	Homo sapiens; human	2022	8		Europe	United Kingdom			Public Health England	Shigella sonnei	PRJNA315192	SRP071789	SAMN30480529	SRS14783706	2022-08-28	2022-08-26	ESC_BB1622AA	152	214001	208456	20662	3.6.3	234	23335	4583305	Escherichia coli / Shigella;97.85%	396	115841	4.1	ESC_FC7721AA_AS	1	1	1	1	1	1	1	1	1	0	0	0	0	0	0	0
ESC_BB1639AA	traces-0OerJXH;ILLUMINA;Paired;;NA;Uploaded	Human	Human		2022			Europe	France			F.X.Weill, Institut Pasteur	Shigella sonnei					2022-08-29	2023-09-05	ESC_BB1639AA	152	208914	198582	20662	3.6.3	235	23517	4532194	Escherichia coli / Shigella;98.5%	450	55410	4.1	ESC_FC0557AA_AS	1	1	1	1	1	1	1	1	1	0	0	0	0	0	0	0
ESC_BB1947AA	SRR21283999;ILLUMINA;Paired;;SRX17293295;SRA	Human	Human	Homo sapiens; human	2022	8		Europe	United Kingdom			Public Health England	Shigella sonnei	PRJNA315192	SRP071789	SAMN30547908	SRS14857618	2022-08-29	2022-08-29	ESC_BB1947AA	152	209719	148707	20662	3.6.3	258	25372	4472881	Escherichia coli / Shigella;97.42%	366	52518	4.1	ESC_FC1840AA_AS	1	1	1	1	1	1	1	1	0	0	0	0	0	0	0	0
ESC_BB2722AA	traces-0DvwoFE;ILLUMINA;Paired;;NA;Uploaded	Human			2022			Europe	France			F.X.Weill, Institut Pasteur	Shigella sonnei					2022-09-05	2023-09-12	ESC_BB2722AA	152	210658	205863	20662	3.6.3	266	23413	4522583	Escherichia coli / Shigella;98.22%	437	69322	4.1	ESC_FC2658AA_AS	1	1	1	1	1	1	1	1	1	0	0	0	0	0	0	0
ESC_BB2730AA	traces-0zyXJLL;ILLUMINA;Paired;;NA;Uploaded	Human			2022			Europe	France			F.X.Weill, Institut Pasteur	Shigella sonnei					2022-09-05	2023-09-12	ESC_BB2730AA	152	210643	198582	20662	3.6.3	328	22586	4512635	Escherichia coli / Shigella;97.97%	451	72839	4.1	ESC_FC2666AA_AS	1	1	0	1	1	1	1	1	1	0	1	0	0	0	0	0
ESC_BB2740AA	traces-0gAfEvu;ILLUMINA;Paired;;NA;Uploaded	Human			2022			Europe	France			F.X.Weill, Institut Pasteur	Shigella sonnei					2022-09-05	2023-09-12	ESC_BB2740AA	152	210672	210672	20662	3.6.3	396	22299	4559913	Escherichia coli / Shigella;99.14%	463	65708	4.1	ESC_FC2676AA_AS	1	1	0	0	0	0	1	1	1	0	0	0	0	0	0	0
ESC_BB2772AA	traces-0ODciho;ILLUMINA;Paired;;NA;Uploaded	Human			2022			Europe	France			F.X.Weill, Institut Pasteur	Shigella sonnei					2022-09-05	2023-09-12	ESC_BB2772AA	152	210695	205863	20662	3.6.3	147	20942	4514631	Escherichia coli / Shigella;97.59%	464	62725	4.1	ESC_FC2708AA_AS	1	1	1	1	1	1	1	1	1	0	0	0	0	0	0	0
ESC_BB2775AA	traces-0cZKWhm;ILLUMINA;Paired;;NA;Uploaded	Human			2022			Europe	France			F.X.Weill, Institut Pasteur	Shigella sonnei					2022-09-05	2023-09-12	ESC_BB2775AA	152	210696	205863	20662	3.6.3	161	21813	4596250	Escherichia coli / Shigella;98.59%	457	65222	4.1	ESC_FC2711AA_AS	1	1	1	1	1	1	1	1	1	0	0	0	0	0	0	0
ESC_BB2781AA	traces-0xeclAe;ILLUMINA;Paired;;NA;Uploaded	Human			2022			Europe	France			F.X.Weill, Institut Pasteur	Shigella sonnei					2022-09-05	2023-09-12	ESC_BB2781AA	152	210680	198582	20662	3.6.3	184	22255	4522995	Escherichia coli / Shigella;97.7%	446	72345	4.1	ESC_FC2717AA_AS	1	1	1	1	1	0	1	1	1	0	0	0	0	0	0	0
ESC_BB2786AA	traces-0Wcixbd;ILLUMINA;Paired;;NA;Uploaded	Human			2022			Europe	France			F.X.Weill, Institut Pasteur	Shigella sonnei					2022-09-05	2023-09-12	ESC_BB2786AA	152	210690	198582	20662	3.6.3	409	21397	4619486	Escherichia coli / Shigella;97.51%	500	116335	4.1	ESC_FC2722AA_AS	1	1	1	1	1	1	1	1	1	0	0	0	0	0	0	0
ESC_BB3042AA	traces-0hNRKyy;ILLUMINA;Paired;;NA;Uploaded	Human			2022			Europe	France			F.X.Weill, Institut Pasteur	Shigella sonnei					2022-09-07	2023-09-14	ESC_BB3042AA	152	210926	205863	20662	3.6.3	147	19101	4529564	Escherichia coli / Shigella;98.16%	476	105046	4.1	ESC_FC2995AA_AS	1	1	1	0	1	1	1	1	1	0	0	0	0	0	0	0
ESC_BB3044AA	traces-0mdNamB;ILLUMINA;Paired;;NA;Uploaded	Human			2022			Europe	France			F.X.Weill, Institut Pasteur	Shigella sonnei					2022-09-07	2023-09-14	ESC_BB3044AA	152	210927	205863	20662	3.6.3	163	22255	4519160	Escherichia coli / Shigella;98.27%	455	56371	4.1	ESC_FC2997AA_AS	1	1	1	1	1	0	1	1	0	0	0	0	0	0	0	0
ESC_BB3048AA	traces-0uLxmXF;ILLUMINA;Paired;;NA;Uploaded	Human			2022			Europe	France			F.X.Weill, Institut Pasteur	Shigella sonnei					2022-09-07	2023-09-14	ESC_BB3048AA	152	210932	198582	20662	3.6.3	237	21263	4507218	Escherichia coli / Shigella;98.28%	447	84229	4.1	ESC_FC3001AA_AS	1	1	1	0	1	1	1	1	1	0	0	0	0	0	0	0
ESC_BB3451AA	SRR21491701;ILLUMINA;Paired;;SRX17495152;SRA	Human	Human	Homo sapiens; human	2022	8		Europe	United Kingdom			Public Health England	Shigella sonnei	PRJNA315192	SRP071789	SAMN30728204	SRS15046323	2022-09-10	2022-09-09	ESC_BB3451AA	152	211214	198582	20662	3.6.3	202	23644	4619304	Escherichia coli / Shigella;96.82%	444	48001	4.1	ESC_FC3433AA_AS	1	1	1	1	1	1	1	1	1	0	0	0	0	0	0	0
ESC_BB3479AA	SRR21404551;ILLUMINA;Paired;;SRX17409558;SRA	Human	Human	Homo sapiens; human	2022	8		Europe	United Kingdom			Public Health England	Shigella sonnei	PRJNA315192	SRP071789	SAMN30649668	SRS14967310	2022-09-10	2022-09-03	ESC_BB3479AA	152	211199	211199	20662	3.6.3	30	25414	4504337	Escherichia coli / Shigella;97.41%	416	130820	4.1	ESC_FC3461AA_AS	1	1	1	1	1	1	1	1	1	0	0	0	0	0	0	0
ESC_BB3480AA	SRR21404548;ILLUMINA;Paired;;SRX17409555;SRA	Human	Human	Homo sapiens; human	2022	8		Europe	United Kingdom			Public Health England	Shigella sonnei	PRJNA315192	SRP071789	SAMN30649671	SRS14967307	2022-09-10	2022-09-03	ESC_BB3480AA	152	211193	211193	20662	3.6.3	45	25272	4531110	Escherichia coli / Shigella;97.72%	368	65918	4.1	ESC_FC3462AA_AS	1	1	1	1	1	1	1	1	1	0	0	0	0	0	0	0
ESC_BB3693AA	traces-0VrMuOq;ILLUMINA;Paired;;NA;Uploaded	Human			2022			Europe	France			F.X.Weill, Institut Pasteur	Shigella sonnei					2022-09-12	2023-09-19	ESC_BB3693AA	152	211302	198582	20662	3.6.3	263	21898	4603231	Escherichia coli / Shigella;98.32%	457	75297	4.1	ESC_FC3682AA_AS	1	1	0	1	1	1	1	1	1	0	0	0	0	0	0	0
ESC_BB3695AA	traces-0nQSrou;ILLUMINA;Paired;;NA;Uploaded	Human			2022			Europe	France			F.X.Weill, Institut Pasteur	Shigella sonnei					2022-09-12	2023-09-19	ESC_BB3695AA	152	211299	198582	20662	3.6.3	295	21498	4579784	Escherichia coli / Shigella;98.32%	461	69185	4.1	ESC_FC3684AA_AS	1	1	1	1	1	1	1	1	1	0	0	0	0	0	0	0
ESC_BB3698AA	traces-0NEgjek;ILLUMINA;Paired;;NA;Uploaded	Human			2022			Europe	France			F.X.Weill, Institut Pasteur	Shigella sonnei					2022-09-12	2023-09-19	ESC_BB3698AA	152	211304	198582	20662	3.6.3	235	21397	4611092	Escherichia coli / Shigella;97.51%	460	77261	4.1	ESC_FC3687AA_AS	1	1	1	1	1	1	1	1	1	0	0	0	0	0	0	0
ESC_BB3701AA	traces-0Eqhend;ILLUMINA;Paired;;NA;Uploaded	Human			2022			Europe	France			F.X.Weill, Institut Pasteur	Shigella sonnei					2022-09-12	2023-09-19	ESC_BB3701AA	152	211305	198582	20662	3.6.3	274	21397	4599334	Escherichia coli / Shigella;98.3%	453	68036	4.1	ESC_FC3690AA_AS	1	1	1	1	1	1	1	1	1	0	0	0	0	0	0	0
ESC_BB3703AA	traces-0sxUnrK;ILLUMINA;Paired;;NA;Uploaded	Human			2022			Europe	France			F.X.Weill, Institut Pasteur	Shigella sonnei					2022-09-12	2023-09-19	ESC_BB3703AA	152	211312	198582	20662	3.6.3	339	20967	4605043	Escherichia coli / Shigella;97.78%	462	75154	4.1	ESC_FC3692AA_AS	1	1	1	1	1	0	1	1	1	0	0	0	0	0	0	0
ESC_BB3709AA	traces-0rxPkpJ;ILLUMINA;Paired;;NA;Uploaded	Human			2022			Europe	France			F.X.Weill, Institut Pasteur	Shigella sonnei					2022-09-12	2023-09-19	ESC_BB3709AA	152	211307	198582	20662	3.6.3	294	21263	4513134	Escherichia coli / Shigella;97.77%	458	78208	4.1	ESC_FC3698AA_AS	1	1	1	1	1	0	1	1	1	0	0	0	0	0	0	0
ESC_BB3735AA	traces-0GofUze;ILLUMINA;Paired;;NA;Uploaded	Human			2022			Europe	France			F.X.Weill, Institut Pasteur	Shigella sonnei					2022-09-12	2023-09-19	ESC_BB3735AA	152	211332	198582	20662	3.6.3	143	19774	4650378	Escherichia coli / Shigella;97.82%	526	73681	4.1	ESC_FC3724AA_AS	1	1	1	1	1	1	1	1	1	0	0	0	0	0	0	0
ESC_BB3736AA	traces-0PlFbnk;ILLUMINA;Paired;;NA;Uploaded	Human			2022			Europe	France			F.X.Weill, Institut Pasteur	Shigella sonnei					2022-09-12	2023-09-19	ESC_BB3736AA	152	211333	198582	20662	3.6.3	155	20947	4649680	Escherichia coli / Shigella;97.87%	485	73127	4.1	ESC_FC3725AA_AS	1	1	0	1	1	1	1	1	1	0	1	0	0	0	0	0
ESC_BB3738AA	traces-0WcfIFB;ILLUMINA;Paired;;NA;Uploaded	Human			2022			Europe	France			F.X.Weill, Institut Pasteur	Shigella sonnei					2022-09-12	2023-09-19	ESC_BB3738AA	152	211342	198582	20662	3.6.3	257	21611	4518760	Escherichia coli / Shigella;98.01%	462	82937	4.1	ESC_FC3727AA_AS	1	1	1	1	1	1	1	1	1	0	0	0	0	0	0	0
ESC_BB3912AA	SRR21525004;ILLUMINA;Paired;;SRX17527403;SRA	Human	Human	Homo sapiens; human	2022	9		Europe	United Kingdom			Public Health England	Shigella sonnei	PRJNA315192	SRP071789	SAMN30797818	SRS15076802	2022-09-14	2022-09-12	ESC_BB3912AA	152	211505	211505	20662	3.6.3	164	24309	4624748	Escherichia coli / Shigella;97.68%	456	38837	4.1	ESC_FC3909AA_AS	1	1	0	0	0	0	1	1	0	0	0	0	0	0	0	0
ESC_BB4228AA	SRR21578038;ILLUMINA;Paired;;SRX17579995;SRA	Human	Human	Homo sapiens; human	2022	9		Europe	United Kingdom			Public Health England	Shigella sonnei	PRJNA315192	SRP071789	SAMN30858578	SRS15119382	2022-09-15	2022-09-15	ESC_BB4228AA	152	211659	20980	20662	3.6.3	162	24076	4647063	Escherichia coli / Shigella;96.52%	475	61807	4.1	ESC_FC4208AA_AS	1	1	1	1	1	1	1	1	0	0	0	0	0	0	0	0
ESC_BB4364AA	SRR21616142;ILLUMINA;Paired;;SRX17617121;SRA	Human	Human	Homo sapiens; human	2022	9		Europe	United Kingdom			Public Health England	Shigella sonnei	PRJNA315192	SRP071789	SAMN30911371	SRS15153279	2022-09-18	2022-09-18	ESC_BB4364AA	152	211881	53008	20662	3.6.3	160	22884	4657717	Escherichia coli / Shigella;98.0%	472	47989	4.1	ESC_FC4597AA_AS	1	1	1	1	1	1	1	1	1	0	0	0	0	0	0	0
ESC_BB4367AA	SRR21616137;ILLUMINA;Paired;;SRX17617116;SRA	Human	Human	Homo sapiens; human	2022	9		Europe	United Kingdom			Public Health England	Shigella sonnei	PRJNA315192	SRP071789	SAMN30911373	SRS15153274	2022-09-18	2022-09-18	ESC_BB4367AA	152	211879	53008	20662	3.6.3	119	23498	4644578	Escherichia coli / Shigella;97.48%	459	48229	4.1	ESC_FC4600AA_AS	1	1	1	1	1	1	1	1	1	0	0	0	0	0	0	0
ESC_BB4368AA	SRR21616136;ILLUMINA;Paired;;SRX17617115;SRA	Human	Human	Homo sapiens; human	2022	9		Europe	United Kingdom			Public Health England	Shigella sonnei	PRJNA315192	SRP071789	SAMN30911363	SRS15153273	2022-09-18	2022-09-18	ESC_BB4368AA	152	211885	53008	20662	3.6.3	90	23422	4718272	Escherichia coli / Shigella;97.82%	490	46291	4.1	ESC_FC4601AA_AS	1	1	0	0	0	0	1	1	1	0	0	0	0	0	0	0
ESC_BB4369AA	SRR21616135;ILLUMINA;Paired;;SRX17617114;SRA	ND	ND/Others	other	2022	9		Europe	United Kingdom			Public Health England	Shigella sonnei	PRJNA315192	SRP071789	SAMN30911364	SRS15153272	2022-09-18	2022-09-18	ESC_BB4369AA	152	211659	20980	20662	3.6.3	80	26732	4621371	Escherichia coli / Shigella;98.5%	389	45459	4.1	ESC_FC4602AA_AS	1	1	1	1	1	1	1	1	0	0	0	0	0	0	0	0
ESC_BB4406AA	traces-0VPXpsX;ILLUMINA;Paired;;NA;Uploaded	Human			2022			Europe	France			F.X.Weill, Institut Pasteur	Shigella sonnei					2022-09-19	2023-09-26	ESC_BB4406AA	152	212033	198582	20662	3.6.3	164	22586	4600752	Escherichia coli / Shigella;97.2%	432	65715	4.1	ESC_FC4678AA_AS	1	1	1	1	0	1	1	1	1	0	0	0	0	0	0	0
ESC_BB4408AA	traces-0ioeMJv;ILLUMINA;Paired;;NA;Uploaded	Human			2022			Europe	France			F.X.Weill, Institut Pasteur	Shigella sonnei					2022-09-19	2023-09-26	ESC_BB4408AA	152	212035	198582	20662	3.6.3	223	22586	4543139	Escherichia coli / Shigella;97.97%	457	77598	4.1	ESC_FC4680AA_AS	1	1	1	1	1	0	1	1	1	0	0	0	0	0	0	0
ESC_BB4409AA	traces-0RchyvX;ILLUMINA;Paired;;NA;Uploaded	Human			2022			Europe	France			F.X.Weill, Institut Pasteur	Shigella sonnei					2022-09-19	2023-09-26	ESC_BB4409AA	152	212038	198582	20662	3.6.3	221	23496	4528361	Escherichia coli / Shigella;98.21%	433	69219	4.1	ESC_FC4681AA_AS	1	1	0	1	1	1	1	1	1	0	1	0	0	0	0	0
ESC_BB4414AA	traces-0odRXUn;ILLUMINA;Paired;;NA;Uploaded	Human			2022			Europe	France			F.X.Weill, Institut Pasteur	Shigella sonnei					2022-09-19	2023-09-26	ESC_BB4414AA	152	212037	198582	20662	3.6.3	219	23498	4518158	Escherichia coli / Shigella;97.67%	456	80238	4.1	ESC_FC4686AA_AS	1	1	1	1	1	1	1	1	1	0	0	0	0	0	0	0
ESC_BB4415AA	traces-0iSGluq;ILLUMINA;Paired;;NA;Uploaded	Human			2022			Europe	France			F.X.Weill, Institut Pasteur	Shigella sonnei					2022-09-19	2023-09-26	ESC_BB4415AA	152	212040	198582	20662	3.6.3	272	22395	4520500	Escherichia coli / Shigella;97.38%	454	77813	4.1	ESC_FC4687AA_AS	1	1	1	1	1	0	1	1	1	0	0	0	0	0	0	0
ESC_BB4419AA	traces-0LIHXno;ILLUMINA;Paired;;NA;Uploaded	Human			2022			Europe	France			F.X.Weill, Institut Pasteur	Shigella sonnei					2022-09-19	2023-09-26	ESC_BB4419AA	152	212042	205863	20662	3.6.3	200	21811	4501726	Escherichia coli / Shigella;98.02%	458	73964	4.1	ESC_FC4691AA_AS	1	1	0	0	0	0	1	1	1	0	0	0	0	0	0	0
ESC_BB4421AA	traces-0oXrbMP;ILLUMINA;Paired;;NA;Uploaded	Human			2022			Europe	France			F.X.Weill, Institut Pasteur	Shigella sonnei					2022-09-19	2023-09-26	ESC_BB4421AA	152	212044	198582	20662	3.6.3	218	22395	4519878	Escherichia coli / Shigella;97.71%	447	78153	4.1	ESC_FC4693AA_AS	1	1	1	1	1	0	1	1	1	0	0	0	0	0	0	0
ESC_BB4429AA	traces-0xCacPR;ILLUMINA;Paired;;NA;Uploaded	Human			2022			Europe	France			F.X.Weill, Institut Pasteur	Shigella sonnei					2022-09-19	2023-09-26	ESC_BB4429AA	152	212055	205863	20662	3.6.3	235	20729	4653581	Escherichia coli / Shigella;98.17%	529	145117	4.1	ESC_FC4701AA_AS	1	1	1	1	1	0	1	1	1	0	0	0	0	0	0	0
ESC_BB4430AA	traces-0aboWbL;ILLUMINA;Paired;;NA;Uploaded	Human			2022			Europe	France			F.X.Weill, Institut Pasteur	Shigella sonnei					2022-09-19	2023-09-26	ESC_BB4430AA	152	212048	205863	20662	3.6.3	107	19665	4531125	Escherichia coli / Shigella;97.99%	480	62491	4.1	ESC_FC4702AA_AS	1	1	0	0	0	0	1	1	1	0	0	0	0	0	0	0
ESC_BB4431AA	traces-0EJcmQP;ILLUMINA;Paired;;NA;Uploaded	Human			2022			Europe	France			F.X.Weill, Institut Pasteur	Shigella sonnei					2022-09-19	2023-09-26	ESC_BB4431AA	152	212053	205863	20662	3.6.3	181	19781	4511967	Escherichia coli / Shigella;98.11%	454	78405	4.1	ESC_FC4703AA_AS	1	1	1	1	1	0	1	1	1	0	0	0	0	0	0	0
ESC_BB4435AA	traces-0eTjZXq;ILLUMINA;Paired;;NA;Uploaded	Human			2022			Europe	France			F.X.Weill, Institut Pasteur	Shigella sonnei					2022-09-19	2023-09-26	ESC_BB4435AA	152	212058	205863	20662	3.6.3	143	20451	4496157	Escherichia coli / Shigella;98.62%	451	60661	4.1	ESC_FC4707AA_AS	1	1	0	1	1	1	1	1	1	0	1	0	0	0	0	0
ESC_BB4674AA	SRR21628773;ILLUMINA;Paired;;SRX17629399;SRA	Human	Human	Homo sapiens; human	2022	9		Europe	United Kingdom			Public Health England	Shigella sonnei	PRJNA315192	SRP071789	SAMN30926919	SRS15164727	2022-09-20	2022-09-20	ESC_BB4674AA	152	212333	212333	20662	3.6.3	169	24412	4545599	Escherichia coli / Shigella;97.52%	403	49866	4.1	ESC_FC5173AA_AS	1	1	1	1	1	1	1	1	0	0	0	0	0	0	0	0
ESC_BB4711AA	traces-0RXoqvR;ILLUMINA;Paired;;NA;Uploaded	Human			2022			Europe	France			F.X.Weill, Institut Pasteur	Shigella sonnei					2022-09-21	2023-09-28	ESC_BB4711AA	152	212391	205863	20662	3.6.3	226	21515	4519571	Escherichia coli / Shigella;97.7%	450	78591	4.1	ESC_FC5188AA_AS	1	1	1	1	1	0	1	1	1	0	0	0	0	0	0	0
ESC_BB4713AA	traces-0OBLKrA;ILLUMINA;Paired;;NA;Uploaded	Human			2022			Europe	France			F.X.Weill, Institut Pasteur	Shigella sonnei					2022-09-21	2023-09-28	ESC_BB4713AA	152	212385	198582	20662	3.6.3	270	22843	4521975	Escherichia coli / Shigella;98.83%	448	74917	4.1	ESC_FC5190AA_AS	1	1	1	1	1	1	1	1	1	0	0	0	0	0	0	0
ESC_BB4719AA	traces-0kXBCrf;ILLUMINA;Paired;;NA;Uploaded	Human			2022			Europe	France			F.X.Weill, Institut Pasteur	Shigella sonnei					2022-09-21	2023-09-28	ESC_BB4719AA	152	212387	198582	20662	3.6.3	140	20436	4576429	Escherichia coli / Shigella;97.67%	493	113125	4.1	ESC_FC5196AA_AS	1	1	1	1	1	0	1	1	1	0	0	0	0	0	0	0
ESC_BB4725AA	traces-0rxdTVS;ILLUMINA;Paired;;NA;Uploaded	Human			2022			Europe	France			F.X.Weill, Institut Pasteur	Shigella sonnei					2022-09-21	2023-09-28	ESC_BB4725AA	152	212393	198582	20662	3.6.3	278	21681	4507141	Escherichia coli / Shigella;97.53%	466	79963	4.1	ESC_FC5202AA_AS	1	1	1	1	1	0	1	1	1	0	0	0	0	0	0	0
ESC_BB4730AA	traces-0oXzggr;ILLUMINA;Paired;;NA;Uploaded	Human			2022			Europe	France			F.X.Weill, Institut Pasteur	Shigella sonnei					2022-09-21	2023-09-28	ESC_BB4730AA	152	212403	198582	20662	3.6.3	287	20942	4647920	Escherichia coli / Shigella;98.32%	478	124033	4.1	ESC_FC5207AA_AS	1	1	1	1	1	0	1	1	1	0	0	0	0	0	0	0
ESC_BB4733AA	traces-0kFiesa;ILLUMINA;Paired;;NA;Uploaded	Human			2022			Europe	France			F.X.Weill, Institut Pasteur	Shigella sonnei					2022-09-21	2023-09-28	ESC_BB4733AA	152	212410	210672	20662	3.6.3	207	21611	4712447	Escherichia coli / Shigella;97.82%	478	74909	4.1	ESC_FC5210AA_AS	1	1	0	1	1	1	1	1	1	0	1	0	0	0	0	0
ESC_BB4843AA	traces-0zMiaGX;ILLUMINA;Paired;;NA;Uploaded	Human			2022			Europe	France			F.X.Weill, Institut Pasteur	Shigella sonnei					2022-09-23	2023-09-30	ESC_BB4843AA	152	212484	210672	20662	3.6.3	212	22496	4528425	Escherichia coli / Shigella;97.92%	433	76133	4.1	ESC_FC5342AA_AS	1	1	0	1	1	1	1	1	1	0	1	0	0	0	0	0
ESC_BB4887AA	SRR21677810;ILLUMINA;Paired;;SRX17676108;SRA	Human	Human	Homo sapiens; human	2022	9		Europe	United Kingdom			Public Health England	Shigella sonnei	PRJNA315192	SRP071789	SAMN30964267	SRS15207991	2022-09-23	2022-09-23	ESC_BB4887AA	152	212539	211505	20662	3.6.3	185	25682	4412282	Escherichia coli / Shigella;97.41%	315	54115	4.1	ESC_FC5386AA_AS	1	1	1	1	1	1	1	1	0	0	0	0	0	0	0	0
ESC_BB4954AA	traces-0VovKTj;ILLUMINA;Paired;;NA;Uploaded	Human			2022			Europe	France			F.X.Weill, Institut Pasteur	Shigella sonnei					2022-09-26	2023-10-03	ESC_BB4954AA	152	212597	198582	20662	3.6.3	299	21688	4516853	Escherichia coli / Shigella;97.98%	447	74175	4.1	ESC_FC5469AA_AS	1	1	1	1	1	0	1	1	1	0	0	0	0	0	0	0
ESC_BB4955AA	traces-0YaCHbN;ILLUMINA;Paired;;NA;Uploaded	Human			2022			Europe	France			F.X.Weill, Institut Pasteur	Shigella sonnei					2022-09-26	2023-10-03	ESC_BB4955AA	152	212603	205863	20662	3.6.3	302	21263	4566139	Escherichia coli / Shigella;97.26%	483	84254	4.1	ESC_FC5470AA_AS	1	1	0	1	1	1	1	1	1	0	0	0	0	0	0	0
ESC_BB4956AA	traces-0QvusyW;ILLUMINA;Paired;;NA;Uploaded	Human			2022			Europe	France			F.X.Weill, Institut Pasteur	Shigella sonnei					2022-09-26	2023-10-03	ESC_BB4956AA	152	212599	198582	20662	3.6.3	334	22105	4514591	Escherichia coli / Shigella;97.66%	449	78227	4.1	ESC_FC5471AA_AS	1	1	0	1	1	1	1	1	1	0	1	0	0	0	0	0
ESC_BB4961AA	traces-0YUZOln;ILLUMINA;Paired;;NA;Uploaded	Human			2022			Europe	France			F.X.Weill, Institut Pasteur	Shigella sonnei					2022-09-26	2023-10-03	ESC_BB4961AA	152	212603	205863	20662	3.6.3	415	23736	4605163	Escherichia coli / Shigella;97.98%	452	73244	4.1	ESC_FC5476AA_AS	1	1	1	1	1	1	1	1	1	0	0	0	0	0	0	0
ESC_BB5188AA	traces-0EEkega;ILLUMINA;Paired;;NA;Uploaded	Human			2022			Europe	France			F.X.Weill, Institut Pasteur	Shigella sonnei					2022-09-28	2023-10-05	ESC_BB5188AA	152	212751	198582	20662	3.6.3	234	22586	4634264	Escherichia coli / Shigella;98.3%	494	72963	4.1	ESC_FC5744AA_AS	1	1	1	1	1	0	1	1	1	0	0	0	0	0	0	0
ESC_BB5190AA	traces-0DmnKDd;ILLUMINA;Paired;;NA;Uploaded	Human			2022			Europe	France			F.X.Weill, Institut Pasteur	Shigella sonnei					2022-09-28	2023-10-05	ESC_BB5190AA	152	212754	205863	20662	3.6.3	290	22507	4537538	Escherichia coli / Shigella;98.25%	454	61573	4.1	ESC_FC5746AA_AS	1	1	1	1	1	0	1	1	1	0	0	0	0	0	0	0
ESC_BB5191AA	traces-0CatOqQ;ILLUMINA;Paired;;NA;Uploaded	Human			2022			Europe	France			F.X.Weill, Institut Pasteur	Shigella sonnei					2022-09-28	2023-10-05	ESC_BB5191AA	152	212752	210672	20662	3.6.3	704	22992	4713966	Escherichia coli / Shigella;98.57%	456	71904	4.1	ESC_FC5747AA_AS	1	1	0	1	1	1	1	1	1	0	1	0	0	0	0	0
ESC_BB5595AA	traces-0sDQYyh;ILLUMINA;Paired;;NA;Uploaded	Human			2022			Europe	France			F.X.Weill, Institut Pasteur	Shigella sonnei					2022-09-29	2023-10-06	ESC_BB5595AA	152	212865	205863	20662	3.6.3	359	23413	4632420	Escherichia coli / Shigella;98.26%	462	62772	4.1	ESC_FC5970AA_AS	1	1	0	1	1	1	1	1	1	0	1	0	0	0	0	0
ESC_BB5596AA	traces-0eHqrNw;ILLUMINA;Paired;;NA;Uploaded	Human			2022			Europe	France			F.X.Weill, Institut Pasteur	Shigella sonnei					2022-09-29	2023-10-06	ESC_BB5596AA	152	212603	205863	20662	3.6.3	273	23388	4549671	Escherichia coli / Shigella;98.2%	450	58187	4.1	ESC_FC5971AA_AS	1	1	1	1	1	0	1	1	1	0	0	0	0	0	0	0
ESC_BB5597AA	traces-0hcaLfP;ILLUMINA;Paired;;NA;Uploaded	Human			2022			Europe	France			F.X.Weill, Institut Pasteur	Shigella sonnei					2022-09-29	2023-10-06	ESC_BB5597AA	152	212868	198582	20662	3.6.3	634	23517	4536711	Escherichia coli / Shigella;98.2%	443	54560	4.1	ESC_FC5972AA_AS	1	1	1	1	1	1	1	1	1	0	0	0	0	0	0	0
ESC_BB5601AA	traces-0FaRtLZ;ILLUMINA;Paired;;NA;Uploaded	Human			2022			Europe	France			F.X.Weill, Institut Pasteur	Shigella sonnei					2022-09-29	2023-10-06	ESC_BB5601AA	152	212875	198582	20662	3.6.3	1355	25381	4612699	Escherichia coli / Shigella;98.16%	436	52743	4.1	ESC_FC5976AA_AS	1	1	1	1	1	0	1	1	1	0	0	0	0	0	0	0
ESC_BB5602AA	traces-0hsJfKq;ILLUMINA;Paired;;NA;Uploaded	Human			2022			Europe	France			F.X.Weill, Institut Pasteur	Shigella sonnei					2022-09-29	2023-10-06	ESC_BB5602AA	152	212599	198582	20662	3.6.3	316	23517	4540058	Escherichia coli / Shigella;98.51%	422	54798	4.1	ESC_FC5977AA_AS	1	1	1	1	1	1	1	1	1	0	0	0	0	0	0	0
ESC_BB5603AA	traces-0fJjZPA;ILLUMINA;Paired;;NA;Uploaded	Human			2022			Europe	France			F.X.Weill, Institut Pasteur	Shigella sonnei					2022-09-29	2023-10-06	ESC_BB5603AA	152	212869	198582	20662	3.6.3	380	23413	4546086	Escherichia coli / Shigella;97.93%	450	54438	4.1	ESC_FC5978AA_AS	1	1	1	1	1	1	1	1	1	0	0	0	0	0	0	0
ESC_BB5648AA	traces-0pbrwzq;ILLUMINA;Paired;;NA;Uploaded	Human			2022			Europe	France			F.X.Weill, Institut Pasteur	Shigella sonnei					2022-09-30	2023-10-07	ESC_BB5648AA	152	213165	205863	20662	3.6.3	315	20660	4754933	Escherichia coli / Shigella;96.65%	552	125047	4.1	ESC_FC6468AA_AS	1	1	1	1	1	1	1	1	1	0	0	0	0	0	0	0
ESC_BB5654AA	traces-0NKrmPR;ILLUMINA;Paired;;NA;Uploaded	Human			2022			Europe	France			F.X.Weill, Institut Pasteur	Shigella sonnei					2022-09-30	2023-10-07	ESC_BB5654AA	152	213164	205863	20662	3.6.3	219	20488	4794746	Escherichia coli / Shigella;96.75%	537	114608	4.1	ESC_FC6474AA_AS	1	1	1	1	1	0	1	1	1	0	0	0	0	0	0	0
ESC_BB6304AA	traces-0lfecoI;ILLUMINA;Paired;;NA;Uploaded	Human			2022			Europe	France			F.X.Weill, Institut Pasteur	Shigella sonnei					2022-10-07	2023-10-14	ESC_BB6304AA	152	213290	205863	20662	3.6.3	194	23736	4557833	Escherichia coli / Shigella;97.3%	439	43670	4.1	ESC_FC6986AA_AS	1	1	1	1	1	1	1	1	1	0	0	0	0	0	0	0
ESC_BB6309AA	traces-0OCCCQO;ILLUMINA;Paired;;NA;Uploaded	Human			2022			Europe	France			F.X.Weill, Institut Pasteur	Shigella sonnei					2022-10-07	2023-10-14	ESC_BB6309AA	152	213295	210672	20662	3.6.3	192	23517	4543177	Escherichia coli / Shigella;97.9%	442	60299	4.1	ESC_FC6991AA_AS	1	1	1	1	1	0	1	1	1	0	0	0	0	0	0	0
ESC_BB6313AA	traces-0RDKmNc;ILLUMINA;Paired;;NA;Uploaded	Human			2022			Europe	France			F.X.Weill, Institut Pasteur	Shigella sonnei					2022-10-07	2023-10-14	ESC_BB6313AA	152	213303	198582	20662	3.6.3	234	23518	4605307	Escherichia coli / Shigella;97.62%	452	57552	4.1	ESC_FC6995AA_AS	1	1	1	1	1	0	1	1	1	0	0	0	0	0	0	0
ESC_BB6316AA	traces-0coZowf;ILLUMINA;Paired;;NA;Uploaded	Human			2022			Europe	France			F.X.Weill, Institut Pasteur	Shigella sonnei					2022-10-07	2023-10-14	ESC_BB6316AA	152	213304	205863	20662	3.6.3	222	21797	4757630	Escherichia coli / Shigella;97.23%	473	77848	4.1	ESC_FC6998AA_AS	1	1	1	1	1	1	1	1	1	0	0	0	0	0	0	0
ESC_BB6624AA	traces-0nrQAWH;ILLUMINA;Paired;;NA;Uploaded	Human			2022			Europe	France			F.X.Weill, Institut Pasteur	Shigella sonnei					2022-10-10	2023-10-17	ESC_BB6624AA	152	214183	198582	20662	3.6.3	92	17592	4472285	Escherichia coli / Shigella;98.1%	513	62473	4.1	ESC_FC7772AA_AS	1	1	1	1	1	0	1	1	0	0	0	0	0	0	0	0
ESC_BB6625AA	traces-0lqvIJJ;ILLUMINA;Paired;;NA;Uploaded	Human			2022			Europe	France			F.X.Weill, Institut Pasteur	Shigella sonnei					2022-10-10	2023-10-17	ESC_BB6625AA	152	214178	198582	20662	3.6.3	109	19581	4640144	Escherichia coli / Shigella;98.56%	531	105514	4.1	ESC_FC7773AA_AS	1	1	1	1	1	0	1	1	1	0	0	0	0	0	0	0
ESC_BB6650AA	traces-0plXuyt;ILLUMINA;Paired;;NA;Uploaded	Human			2022			Europe	France			F.X.Weill, Institut Pasteur	Shigella sonnei					2022-10-10	2023-10-17	ESC_BB6650AA	152	214202	198582	20662	3.6.3	212	22255	4669457	Escherichia coli / Shigella;97.84%	493	88105	4.1	ESC_FC7798AA_AS	1	1	1	1	1	1	1	1	1	0	0	0	0	0	0	0
ESC_BB6652AA	traces-0PlmnLo;ILLUMINA;Paired;;NA;Uploaded	Human			2022			Europe	France			F.X.Weill, Institut Pasteur	Shigella sonnei					2022-10-10	2023-10-17	ESC_BB6652AA	152	214204	205863	20662	3.6.3	219	22486	4687439	Escherichia coli / Shigella;98.07%	490	90579	4.1	ESC_FC7800AA_AS	1	1	1	1	1	1	1	1	1	0	0	0	0	0	0	0
ESC_BB6655AA	traces-0yqPOUc;ILLUMINA;Paired;;NA;Uploaded	Human			2022			Europe	France			F.X.Weill, Institut Pasteur	Shigella sonnei					2022-10-10	2023-10-17	ESC_BB6655AA	152	214207	198582	20662	3.6.3	214	23425	4570339	Escherichia coli / Shigella;98.86%	466	84075	4.1	ESC_FC7803AA_AS	1	1	1	1	1	0	1	1	1	0	0	0	0	0	0	0
ESC_BB6663AA	traces-0yVCUQG;ILLUMINA;Paired;;NA;Uploaded	Human			2022			Europe	France			F.X.Weill, Institut Pasteur	Shigella sonnei					2022-10-10	2023-10-17	ESC_BB6663AA	152	214213	198582	20662	3.6.3	242	20339	4575304	Escherichia coli / Shigella;98.36%	468	88754	4.1	ESC_FC7811AA_AS	1	1	1	1	1	1	1	1	1	0	0	0	0	0	0	0
ESC_BB6670AA	traces-0mEFyvM;ILLUMINA;Paired;;NA;Uploaded	Human			2022			Europe	France			F.X.Weill, Institut Pasteur	Shigella sonnei					2022-10-10	2023-10-17	ESC_BB6670AA	152	214222	198582	20662	3.6.3	254	21397	4497150	Escherichia coli / Shigella;98.3%	449	94405	4.1	ESC_FC7818AA_AS	1	1	1	1	1	1	1	1	0	0	0	0	0	0	0	0
ESC_BB6685AA	traces-0IZfjVw;ILLUMINA;Paired;;NA;Uploaded	Human			2022			Europe	France			F.X.Weill, Institut Pasteur	Shigella sonnei					2022-10-12	2023-10-19	ESC_BB6685AA	152	214234	205863	20662	3.6.3	141	18168	4515440	Escherichia coli / Shigella;97.33%	505	71728	4.1	ESC_FC7836AA_AS	1	1	1	1	1	0	1	1	1	0	0	0	0	0	0	0
ESC_BB6686AA	traces-0TfqDMe;ILLUMINA;Paired;;NA;Uploaded	Human			2022			Europe	France			F.X.Weill, Institut Pasteur	Shigella sonnei					2022-10-12	2023-10-19	ESC_BB6686AA	152	214240	198582	20662	3.6.3	108	17108	4645487	Escherichia coli / Shigella;96.99%	515	68955	4.1	ESC_FC7837AA_AS	1	1	0	0	0	0	1	1	1	0	0	0	0	0	0	0
ESC_BB6688AA	traces-0AvRLsF;ILLUMINA;Paired;;NA;Uploaded	Human			2022			Europe	France			F.X.Weill, Institut Pasteur	Shigella sonnei					2022-10-12	2023-10-19	ESC_BB6688AA	152	214239	198582	20662	3.6.3	133	21111	4610514	Escherichia coli / Shigella;98.17%	473	103785	4.1	ESC_FC7839AA_AS	1	1	1	1	1	1	1	1	1	0	0	0	0	0	0	0
ESC_BB6702AA	traces-0wrxVIK;ILLUMINA;Paired;;NA;Uploaded	Human			2022			Europe	France			F.X.Weill, Institut Pasteur	Shigella sonnei					2022-10-13	2023-10-20	ESC_BB6702AA	152	214276	198582	20662	3.6.3	98	18653	4553783	Escherichia coli / Shigella;98.31%	540	60957	4.1	ESC_FC7887AA_AS	1	1	1	1	1	1	1	1	1	0	0	0	0	0	0	0
ESC_BB8551AA	SRR21860177;ILLUMINA;Paired;;SRX17848247;SRA				2022			North America	United States			PulseNet Next Generation Subtyping Methods Unit	Shigella sonnei	PRJNA218110	SRP046387	SAMN31241058	SRS15369813	2022-10-13	2022-10-11	ESC_BB8551AA	152	211214	198582	20662	3.6.3	227	24492	4585324	Escherichia coli / Shigella;97.86%	423	69591	4.1	ESC_GC0287AA_AS	1	1	1	1	1	1	1	1	1	0	0	0	0	0	0	0
ESC_BB9102AA	SRR21910743;ILLUMINA;Paired;;SRX17896700;SRA	Human	Human	Homo sapiens; human	2022	9		Europe	United Kingdom			Public Health England	Shigella sonnei	PRJNA315192	SRP071789	SAMN31140846	SRS15413896	2022-10-15	2022-10-14	ESC_BB9102AA	152	215473	53008	20662	3.6.3	164	24095	4485769	Escherichia coli / Shigella;97.49%	385	63598	4.1	ESC_GC0842AA_AS	1	1	1	1	1	1	1	1	1	0	0	0	0	0	0	0
ESC_BB9109AA	SRR21910657;ILLUMINA;Paired;;SRX17896617;SRA	Human	Human	Homo sapiens; human	2022	9		Europe	United Kingdom			Public Health England	Shigella sonnei	PRJNA315192	SRP071789	SAMN31208974	SRS15413813	2022-10-15	2022-10-14	ESC_BB9109AA	152	215468	198582	20662	3.6.3	232	25013	4428782	Escherichia coli / Shigella;97.95%	334	27894	4.1	ESC_GC0849AA_AS	1	1	1	1	1	1	1	1	1	0	0	0	0	0	0	0
ESC_BB9116AA	SRR21910555;ILLUMINA;Paired;;SRX17896518;SRA	Human	Human	Homo sapiens; human	2022	10		Europe	United Kingdom			Public Health England	Shigella sonnei	PRJNA315192	SRP071789	SAMN31275241	SRS15413714	2022-10-15	2022-10-14	ESC_BB9116AA	152	221665	205863	20662	3.6.3	77	25262	4513633	Escherichia coli / Shigella;97.75%	373	33425	4.1	ESC_GC8775AA_AS	1	1	1	1	1	1	1	1	1	0	0	0	0	0	0	0
ESC_BB9121AA	SRR21910456;ILLUMINA;Paired;;SRX17896419;SRA	Human	Human	Homo sapiens; human	2022	9		Europe	United Kingdom			Public Health England	Shigella sonnei	PRJNA315192	SRP071789	SAMN31209012	SRS15413615	2022-10-15	2022-10-14	ESC_BB9121AA	152	215458	208456	20662	3.6.3	115	25278	4531695	Escherichia coli / Shigella;98.34%	354	40722	4.1	ESC_GC0861AA_AS	1	1	1	1	1	1	1	1	1	0	0	0	0	0	0	0
ESC_BB9128AA	SRR21910376;ILLUMINA;Paired;;SRX17896339;SRA	Human	Human	Homo sapiens; human	2022	9		Europe	United Kingdom			Public Health England	Shigella sonnei	PRJNA315192	SRP071789	SAMN31140863	SRS15413535	2022-10-15	2022-10-14	ESC_BB9128AA	152	221669	180960	20662	3.6.3	165	24228	4485371	Escherichia coli / Shigella;98.47%	383	59092	4.1	ESC_GC8777AA_AS	0	1	1	1	1	1	1	1	1	0	0	0	0	0	0	0
ESC_BB9132AA	SRR21910336;ILLUMINA;Paired;;SRX17896299;SRA	Human	Human	Homo sapiens; human	2022	9		Europe	United Kingdom			Public Health England	Shigella sonnei	PRJNA315192	SRP071789	SAMN31208943	SRS15413495	2022-10-15	2022-10-14	ESC_BB9132AA	152	215448	198582	20662	3.6.3	145	25510	4391358	Escherichia coli / Shigella;97.84%	319	28860	4.1	ESC_GC0872AA_AS	1	1	1	1	1	0	1	1	1	0	0	0	0	0	0	0
ESC_BB9377AA	SRR21918578;ILLUMINA;Paired;;SRX17903711;SRA	Human	Human	Homo sapiens; human	2022	9		Europe	United Kingdom			Public Health England	Shigella sonnei	PRJNA315192	SRP071789	SAMN31118753	SRS15420423	2022-10-16	2022-10-15	ESC_BB9377AA	152	215691	53008	20662	3.6.3	166	23437	4599736	Escherichia coli / Shigella;97.92%	443	42574	4.1	ESC_GC1095AA_AS	1	1	1	1	1	1	1	1	1	0	0	0	0	0	0	0
ESC_BB9381AA	SRR21918568;ILLUMINA;Paired;;SRX17903701;SRA	Human	Human	Homo sapiens; human	2022	9		Europe	United Kingdom			Public Health England	Shigella sonnei	PRJNA315192	SRP071789	SAMN31110637	SRS15420413	2022-10-16	2022-10-15	ESC_BB9381AA	152	221754	53008	20662	3.6.3	225	25274	4456155	Escherichia coli / Shigella;96.97%	351	42347	4.1	ESC_GC8869AA_AS	1	1	1	1	1	1	1	1	1	0	0	0	0	0	0	0
ESC_BB9386AA	SRR21918539;ILLUMINA;Paired;;SRX17903672;SRA	Human	Human	Homo sapiens; human	2022	9		Europe	United Kingdom			Public Health England	Shigella sonnei	PRJNA315192	SRP071789	SAMN31141271	SRS15420384	2022-10-16	2022-10-15	ESC_BB9386AA	152	221756	205863	20662	3.6.3	178	25278	4545572	Escherichia coli / Shigella;97.73%	354	91445	4.1	ESC_GC8871AA_AS	1	1	1	0	1	1	1	1	1	0	0	0	0	0	0	0
ESC_BB9388AA	SRR21918529;ILLUMINA;Paired;;SRX17903662;SRA	Human	Human	Homo sapiens; human	2022	9		Europe	United Kingdom			Public Health England	Shigella sonnei	PRJNA315192	SRP071789	SAMN31095990	SRS15420374	2022-10-16	2022-10-15	ESC_BB9388AA	152	215688	198582	20662	3.6.3	172	23314	4706194	Escherichia coli / Shigella;97.43%	446	124882	4.1	ESC_GC1106AA_AS	1	1	1	1	1	1	1	1	1	0	0	0	0	0	0	0
ESC_BB9389AA	SRR21918528;ILLUMINA;Paired;;SRX17903661;SRA	Human	Human	Homo sapiens; human	2022	10		Europe	United Kingdom			Gastrointestinal Bacteria Reference Unit, Public Health England	Shigella sonnei	PRJNA315192	SRP071789	SAMN31301747	SRS15420373	2022-10-16	2022-10-16	ESC_BB9389AA	152	215686	148707	20662	3.6.3	156	23436	4683367	Escherichia coli / Shigella;97.39%	474	52320	4.1	ESC_GC1107AA_AS	1	1	1	1	1	1	1	1	0	0	0	0	0	0	0	0
ESC_BB9391AA	SRR21918522;ILLUMINA;Paired;;SRX17903655;SRA	Human	Human	Homo sapiens; human	2022	9		Europe	United Kingdom			Public Health England	Shigella sonnei	PRJNA315192	SRP071789	SAMN31096061	SRS15420367	2022-10-16	2022-10-15	ESC_BB9391AA	152	215685	205863	20662	3.6.3	204	24973	4348196	Escherichia coli / Shigella;97.56%	340	88255	4.1	ESC_GC1109AA_AS	1	1	1	1	1	0	1	1	1	0	0	0	0	0	0	0
ESC_BB9392AA	SRR21918518;ILLUMINA;Paired;;SRX17903651;SRA	Human	Human	Homo sapiens; human	2022	9		Europe	United Kingdom			Public Health England	Shigella sonnei	PRJNA315192	SRP071789	SAMN31110796	SRS15420363	2022-10-16	2022-10-15	ESC_BB9392AA	152	215683	53008	20662	3.6.3	190	24228	4566071	Escherichia coli / Shigella;97.82%	402	102365	4.1	ESC_GC1110AA_AS	1	1	1	1	1	1	1	1	1	0	0	0	0	0	0	0
ESC_BB9402AA	SRR21918474;ILLUMINA;Paired;;SRX17903607;SRA	Human	Human	Homo sapiens; human	2022	10		Europe	United Kingdom			Gastrointestinal Bacteria Reference Unit, Public Health England	Shigella sonnei	PRJNA315192	SRP071789	SAMN31301738	SRS15420319	2022-10-16	2022-10-16	ESC_BB9402AA	152	221750	208456	20662	3.6.3	216	25606	4537825	Escherichia coli / Shigella;97.49%	350	54116	4.1	ESC_GC8878AA_AS	1	1	1	1	1	1	1	1	1	0	0	0	0	0	0	0
ESC_BB9423AA	SRR21910325;ILLUMINA;Paired;;SRX17896288;SRA	Human	Human	Homo sapiens; human	2022	10		Europe	United Kingdom			Gastrointestinal Bacteria Reference Unit, Public Health England	Shigella sonnei	PRJNA315192	SRP071789	SAMN31289004	SRS15413484	2022-10-16	2022-10-15	ESC_BB9423AA	152	215667	205863	20662	3.6.3	98	25273	4493004	Escherichia coli / Shigella;98.07%	366	51865	4.1	ESC_GC1141AA_AS	1	1	1	1	1	1	1	1	1	0	0	0	0	0	0	0
ESC_BB9447AA	traces-0HKKbdt;ILLUMINA;Paired;;NA;Uploaded	Human			2022			Europe	France			F.X.Weill, Institut Pasteur	Shigella sonnei					2022-10-17	2023-10-24	ESC_BB9447AA	152	215973	205863	20662	3.6.3	145	21538	4648402	Escherichia coli / Shigella;97.76%	468	58329	4.1	ESC_GC1186AA_AS	1	1	0	1	1	1	1	1	1	0	0	0	0	0	0	0
ESC_BB9448AA	traces-0ffJMfG;ILLUMINA;Paired;;NA;Uploaded	Human			2022			Europe	France			F.X.Weill, Institut Pasteur	Shigella sonnei					2022-10-17	2023-10-24	ESC_BB9448AA	152	215972	198582	20662	3.6.3	154	21611	4501355	Escherichia coli / Shigella;98.34%	448	64669	4.1	ESC_GC1185AA_AS	1	1	1	1	1	0	1	1	0	0	0	0	0	0	0	0
ESC_BB9450AA	traces-0kDeMTD;ILLUMINA;Paired;;NA;Uploaded	Human			2022			Europe	France			F.X.Weill, Institut Pasteur	Shigella sonnei					2022-10-17	2023-10-24	ESC_BB9450AA	152	215981	198582	20662	3.6.3	311	21902	4579883	Escherichia coli / Shigella;97.48%	475	93106	4.1	ESC_GC1188AA_AS	1	1	1	1	1	0	1	1	1	0	0	0	0	0	0	0
ESC_BB9451AA	traces-0kcyfTM;ILLUMINA;Paired;;NA;Uploaded	Human			2022			Europe	France			F.X.Weill, Institut Pasteur	Shigella sonnei					2022-10-17	2023-10-24	ESC_BB9451AA	152	215980	205863	20662	3.6.3	130	18753	4517289	Escherichia coli / Shigella;97.27%	482	66488	4.1	ESC_GC1189AA_AS	1	1	0	1	1	1	1	1	1	0	1	0	0	0	0	0
ESC_BB9456AA	traces-0djEGpL;ILLUMINA;Paired;;NA;Uploaded	Human			2022			Europe	France			F.X.Weill, Institut Pasteur	Shigella sonnei					2022-10-17	2023-10-24	ESC_BB9456AA	152	215982	198582	20662	3.6.3	114	20939	4475717	Escherichia coli / Shigella;98.65%	459	47432	4.1	ESC_GC1194AA_AS	1	1	0	1	1	1	1	1	1	0	1	0	0	0	0	0
ESC_CB1200AA	traces-0BprKEW;ILLUMINA;Paired;;NA;Uploaded	Human			2022			Europe	France			F.X.Weill, Institut Pasteur	Shigella sonnei					2022-10-24	2023-10-31	ESC_CB1200AA	152	218279	210672	20662	3.6.3	159	21259	4585880	Escherichia coli / Shigella;98.38%	452	64455	4.1	ESC_GC2968AA_AS	1	1	1	1	1	0	1	1	1	0	0	0	0	0	0	0
ESC_CB1202AA	traces-0UaQpTH;ILLUMINA;Paired;;NA;Uploaded	Human			2022			Europe	France			F.X.Weill, Institut Pasteur	Shigella sonnei					2022-10-24	2023-10-31	ESC_CB1202AA	152	218281	218281	20662	3.6.3	117	20498	4611683	Escherichia coli / Shigella;97.66%	494	53781	4.1	ESC_GC2970AA_AS	1	1	0	1	1	1	1	1	1	0	1	0	0	0	0	0
ESC_CB1203AA	traces-0NvmiAT;ILLUMINA;Paired;;NA;Uploaded	Human			2022			Europe	France			F.X.Weill, Institut Pasteur	Shigella sonnei					2022-10-24	2023-10-31	ESC_CB1203AA	152	218302	205863	20662	3.6.3	133	18721	4527133	Escherichia coli / Shigella;98.18%	470	57274	4.1	ESC_GC2971AA_AS	1	1	1	1	1	1	1	1	1	0	0	0	0	0	0	0
ESC_CB1206AA	traces-0igQbxx;ILLUMINA;Paired;;NA;Uploaded	Human			2022			Europe	France			F.X.Weill, Institut Pasteur	Shigella sonnei					2022-10-24	2023-10-31	ESC_CB1206AA	152	218282	205863	20662	3.6.3	149	21607	4556462	Escherichia coli / Shigella;98.09%	461	54875	4.1	ESC_GC2974AA_AS	1	1	1	1	1	1	1	1	1	0	0	0	0	0	0	0
ESC_CB1211AA	traces-0uxpTrH;ILLUMINA;Paired;;NA;Uploaded	Human			2022			Europe	France			F.X.Weill, Institut Pasteur	Shigella sonnei					2022-10-24	2023-10-31	ESC_CB1211AA	152	218287	205863	20662	3.6.3	137	21951	4619847	Escherichia coli / Shigella;97.21%	463	65541	4.1	ESC_GC2979AA_AS	1	1	1	1	0	1	1	1	1	0	0	0	0	0	0	0
ESC_CB1215AA	traces-0TOEVRF;ILLUMINA;Paired;;NA;Uploaded	Human			2022			Europe	France			F.X.Weill, Institut Pasteur	Shigella sonnei					2022-10-24	2023-10-31	ESC_CB1215AA	152	218283	198582	20662	3.6.3	151	22472	4501869	Escherichia coli / Shigella;98.31%	435	48404	4.1	ESC_GC2983AA_AS	1	1	0	0	0	0	1	1	0	0	0	0	0	0	0	0
ESC_CB1216AA	traces-0FvHXOI;ILLUMINA;Paired;;NA;Uploaded	Human			2022			Europe	France			F.X.Weill, Institut Pasteur	Shigella sonnei					2022-10-24	2023-10-31	ESC_CB1216AA	152	218312	198582	20662	3.6.3	161	21259	4511462	Escherichia coli / Shigella;98.12%	452	55051	4.1	ESC_GC2984AA_AS	1	1	1	1	1	1	1	1	0	0	0	0	0	0	0	0
ESC_CB1222AA	traces-0PWhXav;ILLUMINA;Paired;;NA;Uploaded	Human			2022			Europe	France			F.X.Weill, Institut Pasteur	Shigella sonnei					2022-10-24	2023-10-31	ESC_CB1222AA	152	218294	198582	20662	3.6.3	201	21623	4578745	Escherichia coli / Shigella;98.02%	453	69978	4.1	ESC_GC2990AA_AS	1	1	1	1	1	0	1	1	1	0	0	0	0	0	0	0
ESC_CB1223AA	traces-0WLJueF;ILLUMINA;Paired;;NA;Uploaded	Human			2022			Europe	France			F.X.Weill, Institut Pasteur	Shigella sonnei					2022-10-24	2023-10-31	ESC_CB1223AA	152	218317	198582	20662	3.6.3	194	22252	4525274	Escherichia coli / Shigella;98.19%	430	59027	4.1	ESC_GC2991AA_AS	1	1	1	1	1	0	1	1	1	0	0	0	0	0	0	0
ESC_CB1224AA	traces-0IQgtmK;ILLUMINA;Paired;;NA;Uploaded	Human			2022			Europe	France			F.X.Weill, Institut Pasteur	Shigella sonnei					2022-10-24	2023-10-31	ESC_CB1224AA	152	218289	205863	20662	3.6.3	208	21259	4618285	Escherichia coli / Shigella;97.53%	479	110847	4.1	ESC_GC2992AA_AS	1	1	1	1	1	0	1	1	1	0	0	0	0	0	0	0
ESC_CB1228AA	traces-0fSJTTG;ILLUMINA;Paired;;NA;Uploaded	Human			2022			Europe	France			F.X.Weill, Institut Pasteur	Shigella sonnei					2022-10-24	2023-10-31	ESC_CB1228AA	152	218295	198582	20662	3.6.3	143	23480	4546404	Escherichia coli / Shigella;97.8%	441	54581	4.1	ESC_GC2996AA_AS	1	1	1	1	1	1	1	1	1	0	0	0	0	0	0	0
ESC_CB1236AA	traces-0epqOsY;ILLUMINA;Paired;;NA;Uploaded	Human			2022			Europe	France			F.X.Weill, Institut Pasteur	Shigella sonnei					2022-10-24	2023-10-31	ESC_CB1236AA	152	218319	198582	20662	3.6.3	123	20031	4635436	Escherichia coli / Shigella;96.96%	483	49065	4.1	ESC_GC3004AA_AS	1	1	1	1	1	1	1	1	1	0	0	0	0	0	0	0
ESC_CB1237AA	traces-0CWIshY;ILLUMINA;Paired;;NA;Uploaded	Human			2022			Europe	France			F.X.Weill, Institut Pasteur	Shigella sonnei					2022-10-24	2023-10-31	ESC_CB1237AA	152	218322	198582	20662	3.6.3	167	22313	4581300	Escherichia coli / Shigella;98.06%	419	59358	4.1	ESC_GC3005AA_AS	1	1	1	1	1	1	1	1	0	0	0	0	0	0	0	0
ESC_CB1243AA	traces-0tptGHD;ILLUMINA;Paired;;NA;Uploaded	Human			2022			Europe	France			F.X.Weill, Institut Pasteur	Shigella sonnei					2022-10-24	2023-10-31	ESC_CB1243AA	152	218310	218310	20662	3.6.3	119	21387	4740692	Escherichia coli / Shigella;97.48%	537	59538	4.1	ESC_GC3011AA_AS	1	1	1	1	1	1	1	1	1	0	0	0	0	0	0	0
ESC_CB1245AA	traces-0eZzCrc;ILLUMINA;Paired;;NA;Uploaded	Human			2022			Europe	France			F.X.Weill, Institut Pasteur	Shigella sonnei					2022-10-24	2023-10-31	ESC_CB1245AA	152	212058	205863	20662	3.6.3	124	21173	4555663	Escherichia coli / Shigella;97.87%	461	51590	4.1	ESC_GC3013AA_AS	1	1	1	1	1	1	1	1	1	0	0	0	0	0	0	0
ESC_CB1248AA	traces-0ntqAeF;ILLUMINA;Paired;;NA;Uploaded	Human			2022			Europe	France			F.X.Weill, Institut Pasteur	Shigella sonnei					2022-10-24	2023-10-31	ESC_CB1248AA	152	212603	205863	20662	3.6.3	154	22486	4531487	Escherichia coli / Shigella;97.7%	453	54937	4.1	ESC_GC3016AA_AS	1	1	0	1	1	1	1	1	1	0	1	0	0	0	0	0
ESC_CB1251AA	traces-0joopGB;ILLUMINA;Paired;;NA;Uploaded	Human			2022			Europe	France			F.X.Weill, Institut Pasteur	Shigella sonnei					2022-10-24	2023-10-31	ESC_CB1251AA	152	218338	210672	20662	3.6.3	155	21263	4594528	Escherichia coli / Shigella;98.12%	469	64897	4.1	ESC_GC3019AA_AS	1	1	1	1	1	0	1	1	1	0	0	0	0	0	0	0
ESC_CB1491AA	SRR22016572;ILLUMINA;Paired;;SRX17998713;SRA	Human	Human	Homo sapiens; human	2022	10		Europe	United Kingdom			Gastrointestinal Bacteria Reference Unit, Public Health England	Shigella sonnei	PRJNA315192	SRP071789	SAMN31419980	SRS15508432	2022-10-24	2022-10-24	ESC_CB1491AA	152	218455	205863	20662	3.6.3	160	23637	4575759	Escherichia coli / Shigella;97.3%	426	38840	4.1	ESC_GC3267AA_AS	1	1	1	1	1	1	1	1	1	0	0	0	0	0	0	0
ESC_CB1493AA	SRR22016564;ILLUMINA;Paired;;SRX17998705;SRA	Human	Human	Homo sapiens; human	2022	10		Europe	United Kingdom			Gastrointestinal Bacteria Reference Unit, Public Health England	Shigella sonnei	PRJNA315192	SRP071789	SAMN31419975	SRS15508424	2022-10-24	2022-10-24	ESC_CB1493AA	152	218449	205863	20662	3.6.3	221	25301	4419213	Escherichia coli / Shigella;97.35%	347	41699	4.1	ESC_GC3269AA_AS	1	1	1	1	1	1	1	1	1	0	0	0	0	0	0	0
ESC_CB1502AA	SRR22016547;ILLUMINA;Paired;;SRX17998688;SRA	Human	Human	Homo sapiens; human	2022	10		Europe	United Kingdom			Gastrointestinal Bacteria Reference Unit, Public Health England	Shigella sonnei	PRJNA315192	SRP071789	SAMN31419953	SRS15508407	2022-10-24	2022-10-24	ESC_CB1502AA	152	218440	53008	20662	3.6.3	121	25502	4580132	Escherichia coli / Shigella;97.34%	352	41489	4.1	ESC_GC3278AA_AS	1	1	1	1	1	1	1	1	1	0	0	0	0	0	0	0
ESC_CB1505AA	SRR22016544;ILLUMINA;Paired;;SRX17998685;SRA	Human	Human	Homo sapiens; human	2022	10		Europe	United Kingdom			Gastrointestinal Bacteria Reference Unit, Public Health England	Shigella sonnei	PRJNA315192	SRP071789	SAMN31419957	SRS15508404	2022-10-24	2022-10-24	ESC_CB1505AA	152	218437	198582	20662	3.6.3	121	25005	4475408	Escherichia coli / Shigella;97.46%	374	67934	4.1	ESC_GC3281AA_AS	1	1	1	1	1	1	1	1	1	0	0	0	0	0	0	0
ESC_CB1643AA	traces-0yoWLeh;ILLUMINA;Paired;;NA;Uploaded	Human			2022			Europe	France			F.X.Weill, Institut Pasteur	Shigella sonnei					2022-10-26	2023-11-02	ESC_CB1643AA	152	218888	198582	20662	3.6.3	145	22586	4724702	Escherichia coli / Shigella;98.32%	451	59475	4.1	ESC_GC3611AA_AS	1	1	1	1	1	1	1	1	1	0	0	0	0	0	0	0
ESC_CB1647AA	traces-0IpHQeX;ILLUMINA;Paired;;NA;Uploaded	Human			2022			Europe	France			F.X.Weill, Institut Pasteur	Shigella sonnei					2022-10-26	2023-11-02	ESC_CB1647AA	152	218890	205863	20662	3.6.3	153	23736	4625748	Escherichia coli / Shigella;97.92%	419	55973	4.1	ESC_GC3615AA_AS	1	1	1	1	1	1	1	1	1	0	0	0	0	0	0	0
ESC_CB1649AA	traces-0USNiPs;ILLUMINA;Paired;;NA;Uploaded	Human			2022			Europe	France			F.X.Weill, Institut Pasteur	Shigella sonnei					2022-10-26	2023-11-02	ESC_CB1649AA	152	218903	210672	20662	3.6.3	202	23413	4553599	Escherichia coli / Shigella;97.97%	443	78008	4.1	ESC_GC3617AA_AS	1	1	1	1	1	1	1	1	1	0	0	0	0	0	0	0
ESC_CB1650AA	traces-0FHzaMz;ILLUMINA;Paired;;NA;Uploaded	Human			2022			Europe	France			F.X.Weill, Institut Pasteur	Shigella sonnei					2022-10-26	2023-11-02	ESC_CB1650AA	152	218893	205863	20662	3.6.3	129	20769	4489728	Escherichia coli / Shigella;98.16%	458	64074	4.1	ESC_GC3618AA_AS	1	1	1	1	1	1	1	1	1	0	0	0	0	0	0	0
ESC_CB1651AA	traces-0dwcBPs;ILLUMINA;Paired;;NA;Uploaded	Human			2022			Europe	France			F.X.Weill, Institut Pasteur	Shigella sonnei					2022-10-26	2023-11-02	ESC_CB1651AA	152	212603	205863	20662	3.6.3	133	21611	4583674	Escherichia coli / Shigella;98.32%	440	48620	4.1	ESC_GC3619AA_AS	1	1	1	1	1	1	1	1	1	0	0	0	0	0	0	0
ESC_CB1662AA	traces-0JAPdgu;ILLUMINA;Paired;;NA;Uploaded	Human			2022			Europe	France			F.X.Weill, Institut Pasteur	Shigella sonnei					2022-10-26	2023-11-02	ESC_CB1662AA	152	218911	198582	20662	3.6.3	183	21901	4700112	Escherichia coli / Shigella;98.33%	456	77825	4.1	ESC_GC3631AA_AS	1	1	1	1	1	0	1	1	1	0	0	0	0	0	0	0
ESC_CB1778AA	traces-0KZCSOh;ILLUMINA;Paired;;NA;Uploaded	Human			2022			Europe	France			F.X.Weill, Institut Pasteur	Shigella sonnei					2022-10-27	2023-11-03	ESC_CB1778AA	152	219052	205863	20662	3.6.3	372	21942	4503956	Escherichia coli / Shigella;97.69%	424	72613	4.1	ESC_GC3784AA_AS	1	1	1	1	1	0	1	1	1	0	0	0	0	0	0	0
ESC_CB1847AA	traces-0VEQFlw;ILLUMINA;Paired;;NA;Uploaded	Human			2022			Europe	France			F.X.Weill, Institut Pasteur	Shigella sonnei					2022-10-28	2023-11-04	ESC_CB1847AA	152	219125	198582	20662	3.6.3	627	21263	4502970	Escherichia coli / Shigella;98.32%	433	78708	4.1	ESC_GC3858AA_AS	1	1	1	1	1	0	1	1	1	0	0	0	0	0	0	0
ESC_CB2282AA	SRR22085131;ILLUMINA;Paired;;SRX18065271;SRA	Human	Human	Homo sapiens; human	2022	10		Europe	United Kingdom			Gastrointestinal Bacteria Reference Unit, Public Health England	Shigella sonnei	PRJNA315192	SRP071789	SAMN31509844	SRS15570844	2022-10-30	2022-10-29	ESC_CB2282AA	152	219386	53008	20662	3.6.3	209	24094	4553021	Escherichia coli / Shigella;97.54%	395	45793	4.1	ESC_GC4366AA_AS	1	1	1	1	1	1	1	1	1	0	0	0	0	0	0	0
ESC_CB2283AA	SRR22085129;ILLUMINA;Paired;;SRX18065269;SRA	Human	Human	Homo sapiens; human	2022	10		Europe	United Kingdom			Gastrointestinal Bacteria Reference Unit, Public Health England	Shigella sonnei	PRJNA315192	SRP071789	SAMN31509742	SRS15570842	2022-10-30	2022-10-29	ESC_CB2283AA	152	219383	205863	20662	3.6.3	151	23339	4613404	Escherichia coli / Shigella;97.36%	442	89708	4.1	ESC_GC4367AA_AS	1	1	1	1	1	1	1	1	1	0	0	0	0	0	0	0
ESC_CB2291AA	SRR22085112;ILLUMINA;Paired;;SRX18065252;SRA	Human	Human	Homo sapiens; human	2022	10		Europe	United Kingdom			Gastrointestinal Bacteria Reference Unit, Public Health England	Shigella sonnei	PRJNA315192	SRP071789	SAMN31509858	SRS15570825	2022-10-30	2022-10-29	ESC_CB2291AA	152	219379	219379	20662	3.6.3	207	25005	4510678	Escherichia coli / Shigella;98.36%	380	46305	4.1	ESC_GC4375AA_AS	1	1	1	1	1	1	1	1	1	0	0	0	0	0	0	0
ESC_CB4321AA	SRR22179245;ILLUMINA;Paired;;SRX18157915;SRA	Human	Human	Homo sapiens; human	2022	10		Europe	United Kingdom			Gastrointestinal Bacteria Reference Unit, Public Health England	Shigella sonnei	PRJNA315192	SRP071789	SAMN31592356	SRS15658091	2022-11-04	2022-11-04	ESC_CB4321AA	152	219725	198582	20662	3.6.3	129	25509	4389051	Escherichia coli / Shigella;97.82%	314	36170	4.1	ESC_GC6394AA_AS	1	1	1	1	1	1	1	1	1	0	0	0	0	0	0	0
ESC_CB4690AA	traces-0WKVcVS;ILLUMINA;Paired;;NA;Uploaded	Human			2022			Europe	Switzerland			ILS	Shigella sp.					2022-11-09	2022-11-09	ESC_CB4690AA	152	220004	198582	20662	3.6.3	109	25093	4748441	Escherichia coli / Shigella;97.65%	461	45791	4.1	ESC_GC6611AA_AS	1	1	1	1	1	0	1	1	1	0	0	0	0	0	0	0
ESC_CB4691AA	traces-0vMuplK;ILLUMINA;Paired;;NA;Uploaded	Human			2022			Europe	France			F.X.Weill, Institut Pasteur	Shigella sonnei					2022-11-09	2023-11-16	ESC_CB4691AA	152	220006	198582	20662	3.6.3	108	19437	4473437	Escherichia coli / Shigella;97.74%	478	53369	4.1	ESC_GC6780AA_AS	1	1	1	1	1	1	1	1	0	0	0	0	0	0	0	0
ESC_CB4692AA	traces-0YGMUIx;ILLUMINA;Paired;;NA;Uploaded	Human			2022			Europe	France			F.X.Weill, Institut Pasteur	Shigella sonnei					2022-11-09	2023-11-16	ESC_CB4692AA	152	220007	198582	20662	3.6.3	146	18781	4625663	Escherichia coli / Shigella;97.4%	536	77968	4.1	ESC_GC6781AA_AS	1	1	1	1	1	1	1	1	1	0	0	0	0	0	0	0
ESC_CB4695AA	traces-0NDJzNf;ILLUMINA;Paired;;NA;Uploaded	Human			2022			Europe	France			F.X.Weill, Institut Pasteur	Shigella sonnei					2022-11-09	2023-11-16	ESC_CB4695AA	152	220005	205863	20662	3.6.3	119	19828	4483188	Escherichia coli / Shigella;97.59%	448	59600	4.1	ESC_GC6784AA_AS	1	1	1	1	1	1	1	1	1	0	0	0	0	0	0	0
ESC_CB4699AA	traces-0hOwBBD;ILLUMINA;Paired;;NA;Uploaded	Human			2022			Europe	France			F.X.Weill, Institut Pasteur	Shigella sonnei					2022-11-09	2023-11-16	ESC_CB4699AA	152	220008	205863	20662	3.6.3	223	22953	4624368	Escherichia coli / Shigella;98.04%	493	86550	4.1	ESC_GC6788AA_AS	1	1	1	1	0	1	1	1	0	0	0	0	0	0	0	0
ESC_CB4897AA	traces-0CdWHIC;ILLUMINA;Paired;;NA;Uploaded	Human			2022			Europe	France			F.X.Weill, Institut Pasteur	Shigella sonnei					2022-11-14	2023-11-21	ESC_CB4897AA	152	220368	198582	20662	3.6.3	260	21687	4752523	Escherichia coli / Shigella;97.15%	533	91561	4.1	ESC_GC7012AA_AS	1	1	1	1	1	0	1	1	1	0	0	0	1	0	0	0
ESC_CB4906AA	traces-0qpAAFi;ILLUMINA;Paired;;NA;Uploaded	Human			2022			Europe	France			F.X.Weill, Institut Pasteur	Shigella sonnei					2022-11-14	2023-11-21	ESC_CB4906AA	152	220358	198582	20662	3.6.3	306	22586	4521119	Escherichia coli / Shigella;97.97%	468	82169	4.1	ESC_GC7021AA_AS	1	1	1	1	1	1	1	1	1	0	0	0	0	0	0	0
ESC_CB4926AA	traces-0Begwou;ILLUMINA;Paired;;NA;Uploaded	Human			2022			Europe	France			F.X.Weill, Institut Pasteur	Shigella sonnei					2022-11-14	2023-11-21	ESC_CB4926AA	152	220370	205863	20662	3.6.3	382	23498	4635395	Escherichia coli / Shigella;97.97%	470	75872	4.1	ESC_GC7041AA_AS	1	1	1	1	1	1	1	1	1	0	0	0	0	0	0	0
ESC_CB4928AA	traces-0wizDnG;ILLUMINA;Paired;;NA;Uploaded	Human			2022			Europe	France			F.X.Weill, Institut Pasteur	Shigella sonnei					2022-11-14	2023-11-21	ESC_CB4928AA	152	211214	198582	20662	3.6.3	189	23498	4526240	Escherichia coli / Shigella;98.2%	423	57541	4.1	ESC_GC7043AA_AS	1	1	1	1	1	0	1	1	0	0	0	0	0	0	0	0
ESC_CB4929AA	traces-0YnlOFJ;ILLUMINA;Paired;;NA;Uploaded	Human			2022			Europe	France			F.X.Weill, Institut Pasteur	Shigella sonnei					2022-11-14	2023-11-21	ESC_CB4929AA	152	220372	205863	20662	3.6.3	208	21251	4534992	Escherichia coli / Shigella;98.29%	468	77692	4.1	ESC_GC7044AA_AS	1	1	1	1	1	0	1	1	1	0	0	0	0	0	0	0
ESC_CB4933AA	traces-0pEmenj;ILLUMINA;Paired;;NA;Uploaded	Human			2022			Europe	France			F.X.Weill, Institut Pasteur	Shigella sonnei					2022-11-14	2023-11-21	ESC_CB4933AA	152	220382	198582	20662	3.6.3	262	23413	4584388	Escherichia coli / Shigella;97.69%	463	71299	4.1	ESC_GC7048AA_AS	1	1	1	1	1	1	1	1	1	0	0	0	0	0	0	0
ESC_CB4938AA	traces-0pxhGmt;ILLUMINA;Paired;;NA;Uploaded	Human			2022			Europe	France			F.X.Weill, Institut Pasteur	Shigella sonnei					2022-11-14	2023-11-21	ESC_CB4938AA	152	220383	198582	20662	3.6.3	216	22255	4520568	Escherichia coli / Shigella;98.56%	459	78409	4.1	ESC_GC7053AA_AS	1	1	1	1	1	1	1	1	1	0	0	0	0	0	0	0
ESC_CB4939AA	traces-0QUdAmp;ILLUMINA;Paired;;NA;Uploaded	Human			2022			Europe	France			F.X.Weill, Institut Pasteur	Shigella sonnei					2022-11-14	2023-11-21	ESC_CB4939AA	152	220386	198582	20662	3.6.3	234	23413	4620459	Escherichia coli / Shigella;97.97%	457	64461	4.1	ESC_GC7054AA_AS	1	1	1	1	1	1	1	1	0	0	0	0	0	0	0	0
ESC_CB4946AA	traces-0UjgQQM;ILLUMINA;Paired;;NA;Uploaded	Human			2022			Europe	France			F.X.Weill, Institut Pasteur	Shigella sonnei					2022-11-14	2023-11-21	ESC_CB4946AA	152	220395	198582	20662	3.6.3	251	23498	4639276	Escherichia coli / Shigella;98.26%	452	67138	4.1	ESC_GC7061AA_AS	1	1	1	1	1	1	1	1	1	0	0	0	0	0	0	0
ESC_CB4951AA	traces-0ChpEzr;ILLUMINA;Paired;;NA;Uploaded	Human			2022			Europe	France			F.X.Weill, Institut Pasteur	Shigella sonnei					2022-11-14	2023-11-21	ESC_CB4951AA	152	220398	205863	20662	3.6.3	305	21263	4624995	Escherichia coli / Shigella;97.85%	493	91729	4.1	ESC_GC7066AA_AS	1	1	1	0	1	1	1	1	1	0	0	0	0	0	0	0
ESC_CB5092AA	SRR22270454;ILLUMINA;Paired;;SRX18246555;SRA	Human	Human	Homo sapiens; human	2022	11		Europe	United Kingdom			Gastrointestinal Bacteria Reference Unit, Public Health England	Shigella sonnei	PRJNA315192	SRP071789	SAMN31707332	SRS15742165	2022-11-15	2022-11-14	ESC_CB5092AA	152	220447	205863	20662	3.6.3	147	24624	4693082	Escherichia coli / Shigella;97.35%	414	60813	4.1	ESC_GC7233AA_AS	1	1	1	1	1	1	1	1	1	0	0	0	0	0	0	0
ESC_CB5429AA	SRR22348947;ILLUMINA;Paired;;SRX18320050;SRA	Human	Human	Homo sapiens; human	2022	11		Europe	United Kingdom			Gastrointestinal Bacteria Reference Unit, Public Health England	Shigella sonnei	PRJNA315192	SRP071789	SAMN31801499	SRS15810374	2022-11-20	2022-11-20	ESC_CB5429AA	152	220822	220822	20662	3.6.3	179	24064	4547954	Escherichia coli / Shigella;98.14%	419	45630	4.1	ESC_GC7574AA_AS	1	1	1	1	1	1	1	1	1	0	0	0	0	0	0	0
ESC_CB5743AA	traces-0uHlYKn;ILLUMINA;Paired;;NA;Uploaded	Human			2022			Europe	France			F.X.Weill, Institut Pasteur	Shigella sonnei					2022-11-21	2023-11-28	ESC_CB5743AA	152	220851	205863	20662	3.6.3	168	22109	4621766	Escherichia coli / Shigella;97.55%	474	72291	4.1	ESC_GC7606AA_AS	1	1	1	1	1	0	1	1	1	0	0	0	0	0	0	0
ESC_CB5756AA	traces-0PbxjQo;ILLUMINA;Paired;;NA;Uploaded	Human			2022			Europe	France			F.X.Weill, Institut Pasteur	Shigella sonnei					2022-11-21	2023-11-28	ESC_CB5756AA	152	220862	198582	20662	3.6.3	329	22820	4688017	Escherichia coli / Shigella;97.81%	478	99052	4.1	ESC_GC7619AA_AS	1	1	1	1	1	1	1	1	1	0	0	0	0	0	0	0
ESC_CB5757AA	traces-0qQFCnw;ILLUMINA;Paired;;NA;Uploaded	Human			2022			Europe	France			F.X.Weill, Institut Pasteur	Shigella sonnei					2022-11-21	2023-11-28	ESC_CB5757AA	152	220865	205863	20662	3.6.3	349	19999	4720142	Escherichia coli / Shigella;98.0%	550	142749	4.1	ESC_GC7620AA_AS	1	1	1	1	1	1	1	1	1	0	0	0	0	0	0	0
ESC_CB5759AA	traces-0FKAtyB;ILLUMINA;Paired;;NA;Uploaded	Human			2022			Europe	France			F.X.Weill, Institut Pasteur	Shigella sonnei					2022-11-21	2023-11-28	ESC_CB5759AA	152	220860	205863	20662	3.6.3	497	22105	4627533	Escherichia coli / Shigella;96.98%	511	91805	4.1	ESC_GC7622AA_AS	1	1	1	1	0	1	1	1	1	0	0	0	0	0	0	0
ESC_CB5805AA	SRR22351296;ILLUMINA;Paired;;SRX18322262;SRA	Human	Human	Homo sapiens; human	2022	11		Europe	United Kingdom			Gastrointestinal Bacteria Reference Unit, Public Health England	Shigella sonnei	PRJNA315192	SRP071789	SAMN31805396	SRS15812529	2022-11-21	2022-11-21	ESC_CB5805AA	152	220905	220905	20662	3.6.3	148	25651	4536481	Escherichia coli / Shigella;97.31%	342	35521	4.1	ESC_GC7677AA_AS	1	1	1	1	1	1	1	1	1	0	0	0	0	0	0	0
ESC_CB5821AA	SRR22351240;ILLUMINA;Paired;;SRX18322206;SRA	Human	Human	Homo sapiens; human	2022	11		Europe	United Kingdom			Gastrointestinal Bacteria Reference Unit, Public Health England	Shigella sonnei	PRJNA315192	SRP071789	SAMN31805324	SRS15812474	2022-11-21	2022-11-21	ESC_CB5821AA	152	220891	198582	20662	3.6.3	127	25289	4404716	Escherichia coli / Shigella;98.61%	314	28347	4.1	ESC_GC7693AA_AS	1	1	1	1	1	1	1	1	1	0	0	0	0	0	0	0
ESC_CB6672AA	traces-0vWoZxz;ILLUMINA;Paired;;NA;Uploaded	Human			2022			Europe	France			F.X.Weill, Institut Pasteur	Shigella sonnei					2022-11-24	2023-12-01	ESC_CB6672AA	152	221562	198582	20662	3.6.3	108	18099	4452205	Escherichia coli / Shigella;98.79%	486	59186	4.1	ESC_GC8482AA_AS	1	1	1	1	1	1	1	1	1	0	0	0	0	0	0	0
ESC_CB6673AA	traces-0fsCZAr;ILLUMINA;Paired;;NA;Uploaded	Human			2022			Europe	France			F.X.Weill, Institut Pasteur	Shigella sonnei					2022-11-24	2023-12-01	ESC_CB6673AA	152	221560	205863	20662	3.6.3	116	18759	4455134	Escherichia coli / Shigella;98.02%	486	64609	4.1	ESC_GC8483AA_AS	1	1	1	1	1	0	1	1	1	0	0	0	0	0	0	0
ESC_CB6674AA	traces-0adEOnm;ILLUMINA;Paired;;NA;Uploaded	Human			2022			Europe	France			F.X.Weill, Institut Pasteur	Shigella sonnei					2022-11-24	2023-12-01	ESC_CB6674AA	152	221563	198582	20662	3.6.3	110	19007	4612830	Escherichia coli / Shigella;98.81%	498	66145	4.1	ESC_GC8484AA_AS	1	1	1	1	1	0	1	1	1	0	0	0	0	0	0	0
ESC_CB6675AA	traces-0DFojju;ILLUMINA;Paired;;NA;Uploaded	Human			2022			Europe	France			F.X.Weill, Institut Pasteur	Shigella sonnei					2022-11-24	2023-12-01	ESC_CB6675AA	152	221567	198582	20662	3.6.3	135	19828	4470614	Escherichia coli / Shigella;98.2%	464	62995	4.1	ESC_GC8485AA_AS	1	1	1	1	1	0	1	1	1	0	0	0	0	0	0	0
ESC_CB6677AA	traces-0QvzuCs;ILLUMINA;Paired;;NA;Uploaded	Human			2022			Europe	France			F.X.Weill, Institut Pasteur	Shigella sonnei					2022-11-24	2023-12-01	ESC_CB6677AA	152	221565	205863	20662	3.6.3	151	22149	4718549	Escherichia coli / Shigella;97.59%	494	71835	4.1	ESC_GC8487AA_AS	1	1	1	1	1	1	1	1	1	0	0	0	0	0	0	0
ESC_CB7199AA	SRR22418150;ILLUMINA;Paired;;SRX18387685;SRA	Human	Human	Homo sapiens; human	2022	11		Europe	United Kingdom			Gastrointestinal Bacteria Reference Unit, Public Health England	Shigella sonnei	PRJNA315192	SRP071789	SAMN31881562	SRS15872504	2022-11-27	2022-11-27	ESC_CB7199AA	152	221855	198582	20662	3.6.3	327	25309	4581093	Escherichia coli / Shigella;97.8%	385	57764	4.1	ESC_GC9032AA_AS	1	1	1	1	1	1	1	1	1	0	0	0	0	0	0	0
ESC_CB7224AA	traces-0oXOnfJ;ILLUMINA;Paired;;NA;Uploaded	Human			2022			Europe	France			F.X.Weill, Institut Pasteur	Shigella sonnei					2022-11-28	2022-11-28	ESC_CB7224AA	152	221914	205863	20662	3.6.3	407	21397	4589196	Escherichia coli / Shigella;97.47%	475	77393	4.1	ESC_GC9057AA_AS	1	1	1	1	1	0	1	1	0	0	0	0	0	0	0	0
ESC_CB7231AA	traces-0kAQhNx;ILLUMINA;Paired;;NA;Uploaded	Human			2022			Europe	France			F.X.Weill, Institut Pasteur	Shigella sonnei					2022-11-28	2022-11-28	ESC_CB7231AA	152	221933	53008	20662	3.6.3	131	19933	4527256	Escherichia coli / Shigella;98.19%	506	99688	4.1	ESC_GC9064AA_AS	1	1	1	1	1	1	1	1	1	0	0	0	0	0	0	0
ESC_CB7238AA	traces-0gRNTOb;ILLUMINA;Paired;;NA;Uploaded	Human			2022			Europe	France			F.X.Weill, Institut Pasteur	Shigella sonnei					2022-11-28	2022-11-28	ESC_CB7238AA	152	221923	198582	20662	3.6.3	145	19828	4529329	Escherichia coli / Shigella;97.94%	500	77078	4.1	ESC_GC9071AA_AS	1	1	0	1	1	1	1	1	1	0	1	0	0	0	0	0
ESC_CB7239AA	traces-0kbrMEQ;ILLUMINA;Paired;;NA;Uploaded	Human			2022			Europe	France			F.X.Weill, Institut Pasteur	Shigella sonnei					2022-11-28	2022-11-28	ESC_CB7239AA	152	221924	198582	20662	3.6.3	142	20658	4573307	Escherichia coli / Shigella;98.71%	482	72969	4.1	ESC_GC9072AA_AS	1	1	1	1	1	1	1	1	1	0	0	0	0	0	0	0
ESC_CB7240AA	traces-0ZktkvP;ILLUMINA;Paired;;NA;Uploaded	Human			2022			Europe	France			F.X.Weill, Institut Pasteur	Shigella sonnei					2022-11-28	2022-11-28	ESC_CB7240AA	152	221927	205863	20662	3.6.3	139	20194	4607304	Escherichia coli / Shigella;97.92%	482	73545	4.1	ESC_GC9073AA_AS	1	1	1	1	1	1	1	1	1	0	0	0	0	0	0	0
ESC_CB7242AA	traces-0LqxgOO;ILLUMINA;Paired;;NA;Uploaded	Human			2022			Europe	France			F.X.Weill, Institut Pasteur	Shigella sonnei					2022-11-28	2022-11-28	ESC_CB7242AA	152	221925	205863	20662	3.6.3	143	20041	4753978	Escherichia coli / Shigella;97.94%	507	86375	4.1	ESC_GC9075AA_AS	1	1	1	1	1	1	1	1	0	0	0	0	0	0	0	0
ESC_CB7253AA	traces-0iWRnrM;ILLUMINA;Paired;;NA;Uploaded	Human			2022			Europe	France			F.X.Weill, Institut Pasteur	Shigella sonnei					2022-11-28	2022-11-28	ESC_CB7253AA	152	221937	198582	20662	3.6.3	176	21170	4508241	Escherichia coli / Shigella;97.75%	466	73230	4.1	ESC_GC9086AA_AS	1	1	1	1	0	1	1	1	1	0	0	0	0	0	0	0
ESC_CB7259AA	traces-0ExOhwE;ILLUMINA;Paired;;NA;Uploaded	Human			2022			Europe	France			F.X.Weill, Institut Pasteur	Shigella sonnei					2022-11-28	2022-11-28	ESC_CB7259AA	152	221947	205863	20662	3.6.3	201	20049	4623014	Escherichia coli / Shigella;98.4%	487	91834	4.1	ESC_GC9092AA_AS	1	1	1	1	1	1	1	1	1	0	0	0	0	0	0	0
ESC_CB7260AA	traces-0pBgqUO;ILLUMINA;Paired;;NA;Uploaded	Human			2022			Europe	France			F.X.Weill, Institut Pasteur	Shigella sonnei					2022-11-28	2022-11-28	ESC_CB7260AA	152	221941	205863	20662	3.6.3	207	20000	4588563	Escherichia coli / Shigella;98.17%	487	103530	4.1	ESC_GC9093AA_AS	1	1	1	1	1	0	1	1	1	0	0	0	0	0	0	0
ESC_CB7261AA	traces-0tVEppT;ILLUMINA;Paired;;NA;Uploaded	Human			2022			Europe	France			F.X.Weill, Institut Pasteur	Shigella sonnei					2022-11-28	2022-11-28	ESC_CB7261AA	152	221946	205863	20662	3.6.3	203	21263	4649260	Escherichia coli / Shigella;98.88%	474	86503	4.1	ESC_GC9094AA_AS	1	1	1	1	1	0	1	1	1	0	0	0	0	0	0	0
ESC_CB7262AA	traces-0zDTzXh;ILLUMINA;Paired;;NA;Uploaded	Human			2022			Europe	France			F.X.Weill, Institut Pasteur	Shigella sonnei					2022-11-28	2022-11-28	ESC_CB7262AA	152	221942	205863	20662	3.6.3	213	20630	4671129	Escherichia coli / Shigella;97.67%	526	111966	4.1	ESC_GC9095AA_AS	1	1	1	1	1	0	1	1	1	0	0	0	0	0	0	0
ESC_CB7263AA	traces-0DQssxG;ILLUMINA;Paired;;NA;Uploaded	Human			2022			Europe	France			F.X.Weill, Institut Pasteur	Shigella sonnei					2022-11-28	2023-12-05	ESC_CB7263AA	152	221944	210672	20662	3.6.3	174	22179	4545278	Escherichia coli / Shigella;98.29%	435	80556	4.1	ESC_GC9096AA_AS	1	1	1	1	1	0	1	1	1	0	0	0	0	0	0	0
ESC_CB7289AA	SRR22422880;ILLUMINA;Paired;;SRX18392368;SRA	Human	Human	Homo sapiens; human	2022	11		Europe	United Kingdom			Gastrointestinal Bacteria Reference Unit, Public Health England	Shigella sonnei	PRJNA315192	SRP071789	SAMN31885762	SRS15876482	2022-11-28	2022-11-28	ESC_CB7289AA	152	221954	221954	20662	3.6.3	137	23628	4579672	Escherichia coli / Shigella;97.59%	431	46451	4.1	ESC_GC9122AA_AS	1	1	0	0	0	0	1	1	0	0	0	0	0	0	0	0
ESC_CB7436AA	SRR22432874;ILLUMINA;Paired;;SRX18401931;SRA	Human	Human	Homo sapiens; human	2022	11		Europe	United Kingdom			Gastrointestinal Bacteria Reference Unit, Public Health England	Shigella sonnei	PRJNA315192	SRP071789	SAMN31896428	SRS15885766	2022-11-30	2022-11-29	ESC_CB7436AA	152	222080	205863	20662	3.6.3	46	24144	4569184	Escherichia coli / Shigella;99.05%	378	52412	4.1	ESC_GC9286AA_AS	1	1	1	1	1	1	1	1	1	0	0	0	0	0	0	0
ESC_CB7442AA	SRR22432862;ILLUMINA;Paired;;SRX18401919;SRA	Human	Human	Homo sapiens; human	2022	11		Europe	United Kingdom			Gastrointestinal Bacteria Reference Unit, Public Health England	Shigella sonnei	PRJNA315192	SRP071789	SAMN31896442	SRS15885753	2022-11-30	2022-11-29	ESC_CB7442AA	152	222071	53008	20662	3.6.3	85	25551	4637964	Escherichia coli / Shigella;97.81%	384	46276	4.1	ESC_GC9292AA_AS	1	1	1	1	1	1	1	1	1	0	0	0	0	0	0	0
ESC_CB8231AA	SRR22516104;ILLUMINA;Paired;;SRX18480532;SRA	Human	Human	Homo sapiens; human	2022	11		Europe	United Kingdom			Gastrointestinal Bacteria Reference Unit, Public Health England	Shigella sonnei	PRJNA315192	SRP071789	SAMN32025497	SRS15953908	2022-12-04	2022-12-04	ESC_CB8231AA	152	222453	205863	20662	3.6.3	145	23401	4714435	Escherichia coli / Shigella;97.67%	468	61383	4.1	ESC_GC9855AA_AS	1	1	1	1	1	1	1	1	1	0	0	0	0	0	0	0
ESC_CB8241AA	SRR22509189;ILLUMINA;Paired;;SRX18474065;SRA	Human	Human	Homo sapiens; human	2022	11		Europe	United Kingdom			Gastrointestinal Bacteria Reference Unit, Public Health England	Shigella sonnei	PRJNA315192	SRP071789	SAMN32008717	SRS15947796	2022-12-04	2022-12-03	ESC_CB8241AA	152	222444	208456	20662	3.6.3	169	24526	4524341	Escherichia coli / Shigella;96.35%	366	56882	4.1	ESC_GC9865AA_AS	1	1	1	1	1	1	1	1	1	0	0	0	0	0	0	0
ESC_CB8329AA	SRR22520727;ILLUMINA;Paired;;SRX18485155;SRA	Human	Human	Homo sapiens; human	2022	11		Europe	United Kingdom			Gastrointestinal Bacteria Reference Unit, Public Health England	Shigella sonnei	PRJNA315192	SRP071789	SAMN32032112	SRS15958464	2022-12-05	2022-12-05	ESC_CB8329AA	152	222590	205863	20662	3.6.3	166	24996	4490275	Escherichia coli / Shigella;97.61%	336	42502	4.1	ESC_GC9952AA_AS	1	1	1	1	1	1	1	1	1	0	0	0	0	0	0	0
ESC_CB8344AA	traces-0XXPSZZ;ILLUMINA;Paired;;NA;Uploaded	Human			2022			Europe	France			F.X.Weill, Institut Pasteur	Shigella sonnei					2022-12-06	2023-12-13	ESC_CB8344AA	152	222634	198582	20662	3.6.3	250	21263	4481386	Escherichia coli / Shigella;97.97%	445	96233	4.1	ESC_GC9972AA_AS	1	1	1	1	1	1	1	1	1	0	0	0	0	0	0	0
ESC_CB8346AA	traces-0vZeNjl;ILLUMINA;Paired;;NA;Uploaded	Human			2022			Europe	France			F.X.Weill, Institut Pasteur	Shigella sonnei					2022-12-06	2023-12-13	ESC_CB8346AA	152	222620	198582	20662	3.6.3	293	22108	4481562	Escherichia coli / Shigella;98.55%	454	87941	4.1	ESC_GC9974AA_AS	1	1	1	1	1	1	1	1	1	0	0	0	0	0	0	0
ESC_CB8347AA	traces-0RwAHpu;ILLUMINA;Paired;;NA;Uploaded	Human			2022			Europe	France			F.X.Weill, Institut Pasteur	Shigella sonnei					2022-12-06	2023-12-13	ESC_CB8347AA	152	222627	198582	20662	3.6.3	309	20724	4487126	Escherichia coli / Shigella;98.61%	449	86347	4.1	ESC_GC9975AA_AS	1	1	0	1	1	1	1	1	1	0	1	0	0	0	0	0
ESC_CB8354AA	traces-0ByynTm;ILLUMINA;Paired;;NA;Uploaded	Human			2022			Europe	France			F.X.Weill, Institut Pasteur	Shigella sonnei					2022-12-06	2023-12-13	ESC_CB8354AA	152	222630	198582	20662	3.6.3	334	20725	4511491	Escherichia coli / Shigella;97.75%	455	76192	4.1	ESC_GC9982AA_AS	1	1	1	1	1	0	1	1	0	0	0	0	0	0	0	0
ESC_CB8356AA	traces-0Yufvcr;ILLUMINA;Paired;;NA;Uploaded	Human			2022			Europe	France			F.X.Weill, Institut Pasteur	Shigella sonnei					2022-12-06	2023-12-13	ESC_CB8356AA	152	222625	205863	20662	3.6.3	336	21382	4631761	Escherichia coli / Shigella;97.81%	483	80672	4.1	ESC_GC9984AA_AS	1	1	1	1	1	1	1	1	1	0	0	0	0	0	0	0
ESC_CB8360AA	traces-0wpAjLq;ILLUMINA;Paired;;NA;Uploaded	Human			2022			Europe	France			F.X.Weill, Institut Pasteur	Shigella sonnei					2022-12-06	2023-12-13	ESC_CB8360AA	152	212603	205863	20662	3.6.3	356	21263	4626911	Escherichia coli / Shigella;97.79%	472	88963	4.1	ESC_GC9988AA_AS	1	1	1	1	1	0	1	1	1	0	0	0	0	0	0	0
ESC_CB8362AA	traces-0KQBzOy;ILLUMINA;Paired;;NA;Uploaded	Human			2022			Europe	France			F.X.Weill, Institut Pasteur	Shigella sonnei					2022-12-06	2023-12-13	ESC_CB8362AA	152	222633	205863	20662	3.6.3	752	21901	4633810	Escherichia coli / Shigella;97.77%	462	87200	4.1	ESC_GC9990AA_AS	1	1	1	1	1	1	1	1	1	0	0	0	0	0	0	0
ESC_CB8365AA	traces-0vWEWoz;ILLUMINA;Paired;;NA;Uploaded	Human			2022			Europe	France			F.X.Weill, Institut Pasteur	Shigella sonnei					2022-12-06	2023-12-13	ESC_CB8365AA	152	212603	205863	20662	3.6.3	301	20950	4640589	Escherichia coli / Shigella;98.12%	488	85672	4.1	ESC_GC9993AA_AS	1	1	1	1	1	0	1	1	1	0	0	0	0	0	0	0
ESC_CB8366AA	traces-0sDASGQ;ILLUMINA;Paired;;NA;Uploaded	Human			2022			Europe	France			F.X.Weill, Institut Pasteur	Shigella sonnei					2022-12-06	2023-12-13	ESC_CB8366AA	152	222635	205863	20662	3.6.3	632	22820	4648298	Escherichia coli / Shigella;97.98%	456	85340	4.1	ESC_GC9994AA_AS	1	1	1	1	1	1	1	1	1	0	0	0	0	0	0	0
ESC_CB8384AA	traces-0tUDBNV;ILLUMINA;Paired;;NA;Uploaded	Human			2022			Europe	France			F.X.Weill, Institut Pasteur	Shigella sonnei					2022-12-07	2023-12-14	ESC_CB8384AA	152	222656	205863	20662	3.6.3	166	22167	4523568	Escherichia coli / Shigella;98.28%	456	55949	4.1	ESC_HC0020AA_AS	1	1	1	1	1	0	1	1	1	0	0	0	0	0	0	0
ESC_CB8385AA	traces-0jKkyKf;ILLUMINA;Paired;;NA;Uploaded	Human			2022			Europe	France			F.X.Weill, Institut Pasteur	Shigella sonnei					2022-12-07	2023-12-14	ESC_CB8385AA	152	222657	205863	20662	3.6.3	169	19828	4567163	Escherichia coli / Shigella;97.63%	478	77890	4.1	ESC_HC0021AA_AS	1	1	0	1	1	1	1	1	1	0	1	0	0	0	0	0
ESC_CB8388AA	traces-0swhEBT;ILLUMINA;Paired;;NA;Uploaded	Human			2022			Europe	France			F.X.Weill, Institut Pasteur	Shigella sonnei					2022-12-07	2023-12-14	ESC_CB8388AA	152	222658	198582	20662	3.6.3	212	23413	4495163	Escherichia coli / Shigella;98.53%	446	72226	4.1	ESC_HC0024AA_AS	1	1	1	1	1	1	1	1	1	0	0	0	0	0	0	0
ESC_CB8391AA	traces-0gcZXsK;ILLUMINA;Paired;;NA;Uploaded	Human			2022			Europe	France			F.X.Weill, Institut Pasteur	Shigella sonnei					2022-12-07	2023-12-14	ESC_CB8391AA	152	212058	205863	20662	3.6.3	223	22395	4510379	Escherichia coli / Shigella;98.27%	443	75302	4.1	ESC_HC0027AA_AS	1	1	1	1	1	0	1	1	1	0	0	0	0	0	0	0
ESC_CB8392AA	traces-0hisLcr;ILLUMINA;Paired;;NA;Uploaded	Human			2022			Europe	France			F.X.Weill, Institut Pasteur	Shigella sonnei					2022-12-07	2023-12-14	ESC_CB8392AA	152	222661	198582	20662	3.6.3	225	23498	4489007	Escherichia coli / Shigella;97.89%	446	66973	4.1	ESC_HC0028AA_AS	1	1	1	1	1	1	1	1	1	0	0	0	0	0	0	0
ESC_CB8394AA	traces-0FtzDKT;ILLUMINA;Paired;;NA;Uploaded	Human			2022			Europe	France			F.X.Weill, Institut Pasteur	Shigella sonnei					2022-12-07	2023-12-14	ESC_CB8394AA	152	222660	198582	20662	3.6.3	233	24492	4498142	Escherichia coli / Shigella;97.82%	419	61873	4.1	ESC_HC0030AA_AS	1	1	0	1	1	1	1	1	1	0	1	0	0	0	0	0
ESC_CB8399AA	traces-0niyrmV;ILLUMINA;Paired;;NA;Uploaded	Human			2022			Europe	France			F.X.Weill, Institut Pasteur	Shigella sonnei					2022-12-07	2023-12-14	ESC_CB8399AA	152	222677	205863	20662	3.6.3	255	23052	4644942	Escherichia coli / Shigella;97.75%	477	71574	4.1	ESC_HC0035AA_AS	1	1	1	1	1	1	1	1	1	0	0	0	0	0	0	0
ESC_CB8400AA	traces-0mwpZbo;ILLUMINA;Paired;;NA;Uploaded	Human			2022			Europe	France			F.X.Weill, Institut Pasteur	Shigella sonnei					2022-12-07	2023-12-14	ESC_CB8400AA	152	222665	198582	20662	3.6.3	267	24133	4624154	Escherichia coli / Shigella;98.52%	438	50037	4.1	ESC_HC0036AA_AS	1	1	1	1	1	1	1	1	1	0	0	0	0	0	0	0
ESC_CB8746AA	traces-0WwpFQa;ILLUMINA;Paired;;NA;Uploaded	Human			2022			Europe	France			F.X.Weill, Institut Pasteur	Shigella sonnei					2022-12-08	2023-12-15	ESC_CB8746AA	152	222741	198582	20662	3.6.3	131	20712	4501125	Escherichia coli / Shigella;98.37%	491	56739	4.1	ESC_HC0403AA_AS	1	1	0	1	1	1	1	1	1	0	1	0	0	0	0	0
ESC_CB8747AA	traces-0JAZCuI;ILLUMINA;Paired;;NA;Uploaded	Human			2022			Europe	France			F.X.Weill, Institut Pasteur	Shigella sonnei					2022-12-08	2023-12-15	ESC_CB8747AA	152	222738	205863	20662	3.6.3	138	19814	4485995	Escherichia coli / Shigella;98.13%	457	53665	4.1	ESC_HC0404AA_AS	1	1	1	1	1	1	1	1	1	0	0	0	0	0	0	0
ESC_CB8748AA	traces-0CYdHYs;ILLUMINA;Paired;;NA;Uploaded	Human			2022			Europe	France			F.X.Weill, Institut Pasteur	Shigella sonnei					2022-12-08	2023-12-15	ESC_CB8748AA	152	222749	205863	20662	3.6.3	135	20329	4610076	Escherichia coli / Shigella;97.24%	480	68454	4.1	ESC_HC0405AA_AS	1	1	0	1	1	1	1	1	1	0	1	0	0	0	0	0
ESC_CB8752AA	traces-0ZBRrQu;ILLUMINA;Paired;;NA;Uploaded	Human			2022			Europe	France			F.X.Weill, Institut Pasteur	Shigella sonnei					2022-12-08	2023-12-15	ESC_CB8752AA	152	222751	198582	20662	3.6.3	157	20658	4463268	Escherichia coli / Shigella;97.53%	450	67000	4.1	ESC_HC0409AA_AS	1	1	1	1	1	0	1	1	1	0	0	0	0	0	0	0
ESC_CB8757AA	traces-0flprqx;ILLUMINA;Paired;;NA;Uploaded	Human			2022			Europe	France			F.X.Weill, Institut Pasteur	Shigella sonnei					2022-12-08	2023-12-15	ESC_CB8757AA	152	222742	198582	20662	3.6.3	166	19774	4467099	Escherichia coli / Shigella;97.84%	470	78519	4.1	ESC_HC0414AA_AS	1	1	1	1	1	0	1	1	1	0	0	0	0	0	0	0
ESC_CB8758AA	traces-0nVqQqL;ILLUMINA;Paired;;NA;Uploaded	Human			2022			Europe	France			F.X.Weill, Institut Pasteur	Shigella sonnei					2022-12-08	2023-12-15	ESC_CB8758AA	152	222746	205863	20662	3.6.3	161	20000	4620603	Escherichia coli / Shigella;97.67%	486	78856	4.1	ESC_HC0415AA_AS	1	1	1	1	1	1	1	1	1	0	0	0	0	0	0	0
ESC_CB8764AA	traces-0aJBiLl;ILLUMINA;Paired;;NA;Uploaded	Human			2022			Europe	France			F.X.Weill, Institut Pasteur	Shigella sonnei					2022-12-08	2023-12-15	ESC_CB8764AA	152	222745	198582	20662	3.6.3	192	21391	4478859	Escherichia coli / Shigella;96.93%	454	80923	4.1	ESC_HC0421AA_AS	1	1	1	1	1	0	1	1	1	0	0	0	0	0	0	0
ESC_CB8792AA	traces-0uFgvRP;ILLUMINA;Paired;;NA;Uploaded	Human			2022			Europe	France			F.X.Weill, Institut Pasteur	Shigella sonnei					2022-12-08	2023-12-15	ESC_CB8792AA	152	222765	198582	20662	3.6.3	170	21593	4498606	Escherichia coli / Shigella;98.31%	452	75708	4.1	ESC_HC0455AA_AS	1	1	0	0	0	0	1	1	1	0	0	0	0	0	0	0
ESC_CB8797AA	traces-0XCKdlL;ILLUMINA;Paired;;NA;Uploaded,traces-0wxMSUU;ILLUMINA;Paired;;NA;Uploaded	Human			2022			Europe	France			F.X.Weill, Institut Pasteur	Shigella sonnei					2022-12-09	2023-12-16	ESC_CB8797AA	152	222876	205863	20662	3.6.3	188	20091	4533018	Escherichia coli / Shigella;98.42%	497	101942	4.1	ESC_HC0480AA_AS	1	1	1	1	1	0	1	1	1	0	0	0	0	0	0	0
ESC_CB8800AA	traces-0pxSefb;ILLUMINA;Paired;;NA;Uploaded	Human			2022			Europe	France			F.X.Weill, Institut Pasteur	Shigella sonnei					2022-12-08	2023-12-15	ESC_CB8800AA	152	222768	198582	20662	3.6.3	201	21480	4541769	Escherichia coli / Shigella;97.79%	478	92710	4.1	ESC_HC0463AA_AS	1	1	0	1	1	1	1	1	1	0	1	0	0	0	0	0
ESC_CB8802AA	traces-0rjHSQG;ILLUMINA;Paired;;NA;Uploaded	Human			2022			Europe	France			F.X.Weill, Institut Pasteur	Shigella sonnei					2022-12-08	2023-12-15	ESC_CB8802AA	152	222775	205863	20662	3.6.3	213	21500	4611631	Escherichia coli / Shigella;97.5%	479	115614	4.1	ESC_HC0465AA_AS	1	1	1	1	1	1	1	1	1	0	0	0	0	0	0	0
ESC_CB8805AA	traces-0qBzVQh;ILLUMINA;Paired;;NA;Uploaded	Human			2022			Europe	France			F.X.Weill, Institut Pasteur	Shigella sonnei					2022-12-08	2023-12-15	ESC_CB8805AA	152	220004	198582	20662	3.6.3	474	25093	4635620	Escherichia coli / Shigella;98.16%	435	59908	4.1	ESC_HC0468AA_AS	1	1	1	1	1	0	1	1	1	0	0	0	0	0	0	0
ESC_CB9093AA	SRR22672258;ILLUMINA;Paired;;SRX18635149;SRA	Human	Human	Homo sapiens; human	2022	12		Europe	United Kingdom			Gastrointestinal Bacteria Reference Unit, Public Health England	Shigella sonnei	PRJNA315192	SRP071789	SAMN32145321	SRS16081407	2022-12-11	2022-12-11	ESC_CB9093AA	152	223279	205863	20662	3.6.3	157	25299	4495599	Escherichia coli / Shigella;97.28%	357	4805	5	ESC_HC0872AA_AS	1	1	1	1	1	1	1	1	1	0	0	0	0	0	0	0
ESC_CB9108AA	SRR22640089;ILLUMINA;Paired;;SRX18603827;SRA	Human	Human	Homo sapiens; human	2022	12		Europe	United Kingdom			Gastrointestinal Bacteria Reference Unit, Public Health England	Shigella sonnei	PRJNA315192	SRP071789	SAMN32132005	SRS16050205	2022-12-11	2022-12-10	ESC_CB9108AA	152	223266	205863	20662	3.6.3	180	24232	4527095	Escherichia coli / Shigella;97.34%	387	5986	5	ESC_HC0887AA_AS	1	1	1	1	1	1	1	1	0	0	0	0	0	0	0	0
ESC_CB9116AA	traces-0aWhBku;ILLUMINA;Paired;;NA;Uploaded	Human			2022			Europe	France			F.X.Weill, Institut Pasteur	Shigella sonnei					2022-12-12	2023-12-19	ESC_CB9116AA	152	223327	198582	20662	3.6.3	73	23736	4555174	Escherichia coli / Shigella;97.6%	441	2528	5	ESC_HC0947AA_AS	1	1	1	1	1	1	1	1	1	0	0	0	0	0	0	0
ESC_CB9120AA	traces-0rqrMsG;ILLUMINA;Paired;;NA;Uploaded	Human			2022			Europe	France			F.X.Weill, Institut Pasteur	Shigella sonnei					2022-12-12	2023-12-19	ESC_CB9120AA	152	223332	205863	20662	3.6.3	133	22486	4541978	Escherichia coli / Shigella;97.75%	471	10194	5	ESC_HC0951AA_AS	1	1	0	1	1	1	1	1	1	0	1	0	0	0	0	0
ESC_CB9122AA	traces-0NqjyxP;ILLUMINA;Paired;;NA;Uploaded	Human			2022			Europe	France			F.X.Weill, Institut Pasteur	Shigella sonnei					2022-12-12	2023-12-19	ESC_CB9122AA	152	223326	198582	20662	3.6.3	134	23736	4539366	Escherichia coli / Shigella;97.9%	454	5898	5	ESC_HC0953AA_AS	1	1	1	1	1	1	1	1	1	0	0	0	0	0	0	0
ESC_CB9123AA	traces-0aqsWPc;ILLUMINA;Paired;;NA;Uploaded	Human			2022			Europe	France			F.X.Weill, Institut Pasteur	Shigella sonnei					2022-12-12	2023-12-19	ESC_CB9123AA	152	223333	198582	20662	3.6.3	133	22509	4759785	Escherichia coli / Shigella;97.33%	510	10173	5	ESC_HC0954AA_AS	1	1	1	1	1	0	1	1	1	0	0	0	0	0	0	0
ESC_CB9125AA	traces-0pBampT;ILLUMINA;Paired;;NA;Uploaded	Human			2022			Europe	France			F.X.Weill, Institut Pasteur	Shigella sonnei					2022-12-12	2023-12-19	ESC_CB9125AA	152	223339	198582	20662	3.6.3	145	23413	4628167	Escherichia coli / Shigella;98.0%	476	9433	5	ESC_HC0956AA_AS	1	1	0	1	1	1	1	1	1	0	1	0	0	0	0	0
ESC_CB9130AA	traces-0mlfzRZ;ILLUMINA;Paired;;NA;Uploaded	Human			2022			Europe	France			F.X.Weill, Institut Pasteur	Shigella sonnei					2022-12-12	2023-12-19	ESC_CB9130AA	152	212599	198582	20662	3.6.3	166	21505	4696349	Escherichia coli / Shigella;98.08%	522	13785	5	ESC_HC0961AA_AS	1	1	1	1	1	0	1	1	1	0	0	0	0	0	0	0
ESC_CB9133AA	traces-0jZHxqL;ILLUMINA;Paired;;NA;Uploaded	Human			2022			Europe	France			F.X.Weill, Institut Pasteur	Shigella sonnei					2022-12-12	2023-12-19	ESC_CB9133AA	152	223330	205863	20662	3.6.3	192	22826	4649185	Escherichia coli / Shigella;97.74%	471	9635	5	ESC_HC0964AA_AS	1	1	1	1	1	1	1	1	1	0	0	0	0	0	0	0
ESC_CB9145AA	SRR22677501;ILLUMINA;Paired;;SRX18639711;SRA	Human	Human	Homo sapiens; human	2022	12		Europe	United Kingdom			Gastrointestinal Bacteria Reference Unit, Public Health England	Shigella sonnei	PRJNA315192	SRP071789	SAMN32154156	SRS16084915	2022-12-12	2022-12-12	ESC_CB9145AA	152	223842	205863	20662	3.6.3	80	24878	4550121	Escherichia coli / Shigella;98.02%	371	11855	5	ESC_HC2060AA_AS	1	1	1	1	1	1	1	1	1	0	0	0	0	0	0	0
ESC_CB9256AA	traces-0hpHghy;ILLUMINA;Paired;;NA;Uploaded	Human			2022			Europe	France			F.X.Weill, Institut Pasteur	Shigella sonnei					2022-12-19	2023-12-26	ESC_CB9256AA	152	224509	198582	20662	3.6.3	109	20006	4531345	Escherichia coli / Shigella;98.62%	472	17307	5	ESC_HC2477AA_AS	1	1	1	1	1	1	1	1	1	0	0	0	0	0	0	0
ESC_CB9263AA	traces-0OAPgpX;ILLUMINA;Paired;;NA;Uploaded	Human			2022			Europe	France			F.X.Weill, Institut Pasteur	Shigella sonnei					2022-12-19	2023-12-26	ESC_CB9263AA	152	224511	198582	20662	3.6.3	102	20942	4580382	Escherichia coli / Shigella;96.38%	464	23934	5	ESC_HC2484AA_AS	1	1	1	1	1	1	1	1	1	0	0	0	0	0	0	0
ESC_CB9264AA	traces-0mfnPWX;ILLUMINA;Paired;;NA;Uploaded	Human			2022			Europe	France			F.X.Weill, Institut Pasteur	Shigella sonnei					2022-12-19	2023-12-26	ESC_CB9264AA	152	224513	205863	20662	3.6.3	114	18753	4609929	Escherichia coli / Shigella;97.92%	501	23523	5	ESC_HC2485AA_AS	1	1	1	1	0	1	1	1	1	0	0	0	0	0	0	0
ESC_CB9267AA	traces-0wwqNbC;ILLUMINA;Paired;;NA;Uploaded	Human			2022			Europe	France			F.X.Weill, Institut Pasteur	Shigella sonnei					2022-12-19	2023-12-26	ESC_CB9267AA	152	224524	198582	20662	3.6.3	154	22586	4491119	Escherichia coli / Shigella;97.93%	432	11206	5	ESC_HC2488AA_AS	1	1	1	1	1	0	1	1	1	0	0	0	0	0	0	0
ESC_CB9271AA	traces-0bcYbXf;ILLUMINA;Paired;;NA;Uploaded	Human			2022			Europe	France			F.X.Weill, Institut Pasteur	Shigella sonnei					2022-12-19	2023-12-26	ESC_CB9271AA	152	224520	198582	20662	3.6.3	137	21608	4571459	Escherichia coli / Shigella;97.76%	448	13149	5	ESC_HC2492AA_AS	1	1	0	1	1	1	1	1	1	0	1	0	0	0	0	0
ESC_CB9279AA	traces-0CRHpQG;ILLUMINA;Paired;;NA;Uploaded	Human			2022			Europe	France			F.X.Weill, Institut Pasteur	Shigella sonnei					2022-12-19	2023-12-26	ESC_CB9279AA	152	224529	198582	20662	3.6.3	183	21499	4507676	Escherichia coli / Shigella;98.28%	440	15195	5	ESC_HC2500AA_AS	1	1	1	1	1	1	1	1	1	0	0	0	0	0	0	0
ESC_CB9280AA	traces-0SBjbzz;ILLUMINA;Paired;;NA;Uploaded	Human			2022			Europe	France			F.X.Weill, Institut Pasteur	Shigella sonnei					2022-12-19	2023-12-26	ESC_CB9280AA	152	222658	198582	20662	3.6.3	202	22255	4489289	Escherichia coli / Shigella;98.25%	440	16518	5	ESC_HC2501AA_AS	1	1	1	1	0	1	1	1	1	0	0	0	0	0	0	0
ESC_DB1146AA	SRR22801738;ILLUMINA;Paired;;SRX18761480;SRA	Human	Human	Homo sapiens; human	2022	12		Europe	United Kingdom			Gastrointestinal Bacteria Reference Unit, Public Health England	Shigella sonnei	PRJNA315192	SRP071789	SAMN32301235	SRS16196412	2022-12-19	2022-12-19	ESC_DB1146AA	152	225838	225838	20662	3.6.3	119	25294	4498736	Escherichia coli / Shigella;97.29%	345	4758	5	ESC_HC4491AA_AS	1	1	1	1	1	1	1	1	1	0	0	0	0	0	0	0
ESC_DB1174AA	SRR22797049;ILLUMINA;Paired;;SRX18756840;SRA	Human	Human	Homo sapiens; human	2022	12		Europe	United Kingdom			Gastrointestinal Bacteria Reference Unit, Public Health England	Shigella sonnei	PRJNA315192	SRP071789	SAMN32298730	SRS16192291	2022-12-19	2022-12-18	ESC_DB1174AA	152	225554	198582	20662	3.6.3	89	24613	4480176	Escherichia coli / Shigella;97.98%	341	8099	5	ESC_HC4519AA_AS	1	1	1	1	1	1	1	1	1	0	0	0	0	0	0	0
ESC_DB1184AA	SRR22774463;ILLUMINA;Paired;;SRX18735369;SRA	Human	Human	Homo sapiens; human	2022	12		Europe	United Kingdom			Gastrointestinal Bacteria Reference Unit, Public Health England	Shigella sonnei	PRJNA315192	SRP071789	SAMN32277609	SRS16171378	2022-12-19	2022-12-17	ESC_DB1184AA	152	225539	205863	20662	3.6.3	135	25301	4446792	Escherichia coli / Shigella;97.56%	330	5331	5	ESC_HC4529AA_AS	1	1	1	1	1	1	1	1	1	0	0	0	0	0	0	0
ESC_DB1347AA	traces-0xgTiSZ;ILLUMINA;Paired;;NA;Uploaded	Human			2022			Europe	France			F.X.Weill, Institut Pasteur	Shigella sonnei					2022-12-22	2023-12-29	ESC_DB1347AA	152	224595	198582	20662	3.6.3	81	20967	4648882	Escherichia coli / Shigella;98.4%	462	16647	5	ESC_HC2826AA_AS	1	1	0	0	0	0	1	1	1	0	0	0	0	0	0	0
ESC_DB1350AA	traces-0ROluMA;ILLUMINA;Paired;;NA;Uploaded	Human			2022			Europe	France			F.X.Weill, Institut Pasteur	Shigella sonnei					2022-12-22	2023-12-29	ESC_DB1350AA	152	224602	205863	20662	3.6.3	92	20660	4514777	Escherichia coli / Shigella;97.79%	448	14572	5	ESC_HC2829AA_AS	1	1	1	1	1	1	1	1	1	0	0	0	0	0	0	0
ESC_DB1352AA	traces-0ZqyPdh;ILLUMINA;Paired;;NA;Uploaded	Human			2022			Europe	France			F.X.Weill, Institut Pasteur	Shigella sonnei					2022-12-22	2023-12-29	ESC_DB1352AA	152	224603	205863	20662	3.6.3	94	21263	4721957	Escherichia coli / Shigella;97.38%	510	15927	5	ESC_HC2831AA_AS	1	1	1	1	1	1	1	1	1	0	0	0	0	0	0	0
ESC_DB1353AA	traces-0hkVyZe;ILLUMINA;Paired;;NA;Uploaded	Human			2022			Europe	France			F.X.Weill, Institut Pasteur	Shigella sonnei					2022-12-22	2023-12-29	ESC_DB1353AA	152	224604	205863	20662	3.6.3	99	20069	4625050	Escherichia coli / Shigella;97.92%	528	17745	5	ESC_HC2832AA_AS	1	1	1	1	1	0	1	1	1	0	0	0	0	0	0	0
ESC_DB1924AA	traces-0UdDcGx;ILLUMINA;Paired;;NA;Uploaded	Human			2022			Europe	France			F.X.Weill, Institut Pasteur	Shigella sonnei					2022-12-26	2024-01-02	ESC_DB1924AA	152	224721	205863	20662	3.6.3	213	20126	4499450	Escherichia coli / Shigella;98.12%	491	15700	5	ESC_HC3097AA_AS	1	1	1	1	1	1	1	1	1	0	0	0	0	0	0	0
ESC_DB1931AA	traces-0KNlsmK;ILLUMINA;Paired;;NA;Uploaded	Human			2022			Europe	France			F.X.Weill, Institut Pasteur	Shigella sonnei					2022-12-26	2024-01-02	ESC_DB1931AA	152	224727	198582	20662	3.6.3	103	19076	4540530	Escherichia coli / Shigella;98.18%	507	16009	5	ESC_HC3104AA_AS	1	1	1	1	1	1	1	1	1	0	0	0	0	0	0	0
ESC_DB1988AA	SRR22893644;ILLUMINA;Paired;;SRX18851375;SRA	Human	Human	Homo sapiens; human	2022	12		Europe	United Kingdom			Gastrointestinal Bacteria Reference Unit, Public Health England	Shigella sonnei	PRJNA315192	SRP071789	SAMN32410447	SRS16282647	2022-12-27	2022-12-27	ESC_DB1988AA	152	226123	198582	20662	3.6.3	133	25301	4648325	Escherichia coli / Shigella;97.89%	432	3279	5	ESC_HC5287AA_AS	1	1	1	1	1	1	1	1	0	0	0	0	0	0	0	0
ESC_DB2120AA	traces-0nXTzjI;ILLUMINA;Paired;;NA;Uploaded	Human			2022			Europe	France			F.X.Weill, Institut Pasteur	Shigella sonnei					2022-12-30	2024-01-06	ESC_DB2120AA	152	225428	210672	20662	3.6.3	199	23498	4614270	Escherichia coli / Shigella;98.05%	446	10287	5	ESC_HC4625AA_AS	1	1	1	1	1	0	1	1	1	0	0	0	0	0	0	0
ESC_DB2121AA	traces-0hBAWmZ;ILLUMINA;Paired;;NA;Uploaded	Human			2022			Europe	France			F.X.Weill, Institut Pasteur	Shigella sonnei					2022-12-30	2024-01-06	ESC_DB2121AA	152	225424	198582	20662	3.6.3	138	19829	4506448	Escherichia coli / Shigella;98.13%	487	17704	5	ESC_HC4626AA_AS	1	1	1	1	1	1	1	1	1	0	0	0	0	0	0	0
ESC_DB2122AA	traces-0vZdbvo;ILLUMINA;Paired;;NA;Uploaded	Human			2022			Europe	France			F.X.Weill, Institut Pasteur	Shigella sonnei					2022-12-30	2024-01-06	ESC_DB2122AA	152	225425	198582	20662	3.6.3	151	19828	4504499	Escherichia coli / Shigella;98.11%	477	17702	5	ESC_HC4627AA_AS	1	1	0	1	1	1	1	1	1	0	1	0	0	0	0	0
ESC_DB2135AA	traces-0QIdtHH;ILLUMINA;Paired;;NA;Uploaded	Human			2022			Europe	France			F.X.Weill, Institut Pasteur	Shigella sonnei					2022-12-30	2024-01-06	ESC_DB2135AA	152	225442	205863	20662	3.6.3	135	21263	4652016	Escherichia coli / Shigella;98.34%	472	12758	5	ESC_HC4640AA_AS	1	1	1	1	1	1	1	1	1	0	0	0	0	0	0	0
ESC_DB2137AA	traces-0cjillG;ILLUMINA;Paired;;NA;Uploaded	Human			2022			Europe	France			F.X.Weill, Institut Pasteur	Shigella sonnei					2022-12-30	2024-01-06	ESC_DB2137AA	152	225444	198582	20662	3.6.3	192	21899	4508920	Escherichia coli / Shigella;98.05%	462	16794	5	ESC_HC4642AA_AS	1	1	1	1	1	0	1	1	1	0	0	0	0	0	0	0
ESC_DB2139AA	traces-0YHwMlF;ILLUMINA;Paired;;NA;Uploaded	Human			2022			Europe	France			F.X.Weill, Institut Pasteur	Shigella sonnei					2022-12-30	2024-01-06	ESC_DB2139AA	152	225436	198582	20662	3.6.3	269	25093	4666025	Escherichia coli / Shigella;98.21%	461	2929	5	ESC_HC4644AA_AS	1	1	1	1	1	0	1	1	1	0	0	0	0	0	0	0
ESC_DB2189AA	SRR22908968;ILLUMINA;Paired;;SRX18866406;SRA	Human	Human	Homo sapiens; human	2022	12		Europe	United Kingdom			Gastrointestinal Bacteria Reference Unit, Public Health England	Shigella sonnei	PRJNA315192	SRP071789	SAMN32474079	SRS16296333	2022-12-30	2022-12-29	ESC_DB2189AA	152	225985	198582	20662	3.6.3	177	25301	4635076	Escherichia coli / Shigella;98.17%	409	4188	5	ESC_HC5458AA_AS	1	1	1	1	1	1	1	1	0	0	0	0	0	0	0	0
ESC_DB2243AA	SRR22942738;ILLUMINA;Paired;;SRX18899982;SRA	Human	Human	Homo sapiens; human	2022	12		Europe	United Kingdom			Gastrointestinal Bacteria Reference Unit, Public Health England	Shigella sonnei	PRJNA315192	SRP071789	SAMN32519941	SRS16328769	2023-01-01	2023-01-01	ESC_DB2243AA	152	226994	226994	20662	3.6.3	102	25287	4667596	Escherichia coli / Shigella;97.94%	428	4121	5	ESC_HC5510AA_AS	1	1	1	1	1	1	1	1	1	0	0	0	0	0	0	0
ESC_DB2283AA	traces-0xSSXaB;ILLUMINA;Paired;;NA;Uploaded	Human			2022			Europe	France			F.X.Weill, Institut Pasteur	Shigella sonnei					2023-01-03	2024-01-10	ESC_DB2283AA	152	227057	198582	20662	3.6.3	145	21397	4520785	Escherichia coli / Shigella;98.06%	467	12602	5	ESC_HC5548AA_AS	1	1	1	1	1	1	1	1	1	0	0	0	0	0	0	0
ESC_DB2287AA	traces-0sThvOH;ILLUMINA;Paired;;NA;Uploaded	Human			2022			Europe	France			F.X.Weill, Institut Pasteur	Shigella sonnei					2023-01-03	2024-01-10	ESC_DB2287AA	152	227046	198582	20662	3.6.3	136	21610	4471194	Escherichia coli / Shigella;98.28%	461	15324	5	ESC_HC5552AA_AS	1	1	0	1	1	1	1	1	1	0	1	0	0	0	0	0
ESC_DB2300AA	traces-0tlCcYP;ILLUMINA;Paired;;NA;Uploaded	Human			2022			Europe	France			F.X.Weill, Institut Pasteur	Shigella sonnei					2023-01-03	2024-01-10	ESC_DB2300AA	152	227063	198582	20662	3.6.3	158	20533	4511599	Escherichia coli / Shigella;98.44%	496	20544	5	ESC_HC5565AA_AS	1	1	1	1	1	1	1	1	1	0	0	0	0	0	0	0
ESC_DB2474AA	SRR22958234;ILLUMINA;Paired;;SRX18914927;SRA	Human	Human	Homo sapiens; human	2022	12		Europe	United Kingdom			Gastrointestinal Bacteria Reference Unit, Public Health England	Shigella sonnei	PRJNA315192	SRP071789	SAMN32544102	SRS16342733	2023-01-05	2023-01-04	ESC_DB2474AA	152	227203	227203	20662	3.6.3	166	24512	4657861	Escherichia coli / Shigella;97.25%	426	4047	5	ESC_HC5800AA_AS	1	1	1	1	1	1	1	1	1	0	0	0	0	0	0	0
ESC_DB4190AA	traces-0UJHdnB;ILLUMINA;Paired;;NA;Uploaded	Human			2022			Europe	France			F.X.Weill, Institut Pasteur	Shigella sonnei					2023-01-12	2024-01-19	ESC_DB4190AA	152	228135	205863	20662	3.6.3	181	21263	4670163	Escherichia coli / Shigella;98.12%	499	15114	5	ESC_HC7494AA_AS	1	1	1	1	1	0	1	1	1	0	0	0	0	0	0	0
ESC_DB4191AA	traces-0APSZlm;ILLUMINA;Paired;;NA;Uploaded	Human			2022			Europe	France			F.X.Weill, Institut Pasteur	Shigella sonnei					2023-01-12	2024-01-19	ESC_DB4191AA	152	228136	210672	20662	3.6.3	189	23413	4621530	Escherichia coli / Shigella;98.03%	462	13625	5	ESC_HC7495AA_AS	1	1	0	1	1	1	1	1	1	0	1	0	0	0	0	0
ESC_DB4194AA	traces-0UNaBog;ILLUMINA;Paired;;NA;Uploaded	Human			2022			Europe	France			F.X.Weill, Institut Pasteur	Shigella sonnei					2023-01-12	2024-01-19	ESC_DB4194AA	152	228130	205863	20662	3.6.3	220	20969	4652361	Escherichia coli / Shigella;97.35%	517	15588	5	ESC_HC7498AA_AS	1	1	1	1	0	1	1	1	1	0	0	0	0	0	0	0
ESC_DB4533AA	traces-0ejTRDH;ILLUMINA;Paired;;NA;Uploaded	Human			2022			Europe	France			F.X.Weill, Institut Pasteur	Shigella sonnei					2023-01-13	2024-01-20	ESC_DB4533AA	152	228455	205863	20662	3.6.3	135	22468	4575100	Escherichia coli / Shigella;97.47%	470	10758	5	ESC_HC7825AA_AS	1	1	0	1	1	1	1	1	1	0	0	0	0	0	0	0
ESC_DB4706AA	traces-0PujsGO;ILLUMINA;Paired;;NA;Uploaded	Human	Human	Human	2022	8		Europe	Czechia			NIPH Czechia	Shigella sonnei					2023-01-17	2023-01-17	ESC_DB4706AA	152	228605	205863	20662	3.6.3	55	25371	4505398	Escherichia coli / Shigella;98.76%	342	3711	5	ESC_HC8014AA_AS	1	1	1	1	1	1	1	1	1	0	0	0	0	0	0	0
ESC_DB4707AA	traces-0mRWGxH;ILLUMINA;Paired;;NA;Uploaded	Human	Human	Human	2022	9		Europe	Czechia			NIPH Czechia	Shigella sonnei					2023-01-17	2023-01-17	ESC_DB4707AA	152	228606	210672	20662	3.6.3	86	25093	4662509	Escherichia coli / Shigella;98.47%	421	2716	5	ESC_HC8015AA_AS	1	1	1	1	1	1	1	1	1	0	0	0	0	0	0	0
ESC_DB4708AA	traces-0oAHjta;ILLUMINA;Paired;;NA;Uploaded	Human	Human	Human	2022	8		Europe	Czechia			NIPH Czechia	Shigella sonnei					2023-01-17	2023-01-17	ESC_DB4708AA	152	228607	205863	20662	3.6.3	463	24492	4558748	Escherichia coli / Shigella;98.15%	437	875	5	ESC_HC8016AA_AS	1	1	1	1	1	1	1	1	1	0	0	0	0	0	0	0
ESC_DB4770AA	SRR23092764;ILLUMINA;Paired;;SRX19045172;SRA	Human	Human	Homo sapiens; human	2023	1		Europe	United Kingdom			Gastrointestinal Bacteria Reference Unit, Public Health England	Shigella sonnei	PRJNA315192	SRP071789	SAMN32756190	SRS16461929	2023-01-17	2023-01-17	ESC_DB4770AA	152	228648	205863	20662	3.6.3	97	23241	4813467	Escherichia coli / Shigella;97.83%	519	4631	5	ESC_HC8087AA_AS	1	1	1	1	1	1	1	1	1	0	0	0	0	0	0	0
ESC_DB4771AA	SRR23092762;ILLUMINA;Paired;;SRX19045170;SRA	Human	Human	Homo sapiens; human	2023	1		Europe	United Kingdom			Gastrointestinal Bacteria Reference Unit, Public Health England	Shigella sonnei	PRJNA315192	SRP071789	SAMN32756186	SRS16461928	2023-01-17	2023-01-17	ESC_DB4771AA	152	228646	228646	20662	3.6.3	119	24135	4576600	Escherichia coli / Shigella;96.89%	392	5530	5	ESC_HC8088AA_AS	1	1	1	1	1	1	1	1	1	0	0	0	0	0	0	0
ESC_DB5079AA	traces-0ICmvax;ILLUMINA;Paired;;NA;Uploaded	Human			2023			Europe	France			F.X.Weill, Institut Pasteur	Shigella sonnei					2023-01-20	2024-01-27	ESC_DB5079AA	152	228867	198582	20662	3.6.3	100	20939	4674968	Escherichia coli / Shigella;98.44%	476	21539	5	ESC_HC8376AA_AS	1	1	1	1	1	0	1	1	1	0	0	0	0	0	0	0
ESC_DB5080AA	traces-0zCqmaL;ILLUMINA;Paired;;NA;Uploaded	Human			2023			Europe	France			F.X.Weill, Institut Pasteur	Shigella sonnei					2023-01-20	2024-01-27	ESC_DB5080AA	152	228865	198582	20662	3.6.3	106	22255	4612207	Escherichia coli / Shigella;98.05%	469	16332	5	ESC_HC8377AA_AS	1	1	1	1	1	1	1	1	1	0	0	0	0	0	0	0
ESC_DB5214AA	SRR23185593;ILLUMINA;Paired;;SRX19135995;SRA	Human	Human	Homo sapiens; human	2023	1		Europe	United Kingdom			Gastrointestinal Bacteria Reference Unit, Public Health England	Shigella sonnei	PRJNA315192	SRP071789	SAMN32868265	SRS16547536	2023-01-23	2023-01-23	ESC_DB5214AA	152	229062	211505	20662	3.6.3	174	23325	4635637	Escherichia coli / Shigella;92.59%	508	8620	5	ESC_HC8531AA_AS	1	1	0	0	0	0	1	1	0	0	0	0	0	0	0	0
ESC_DB5342AA	traces-0RDDOtN;ILLUMINA;Paired;;NA;Uploaded	Human			2023			Europe	France			F.X.Weill, Institut Pasteur	Shigella sonnei					2023-01-25	2024-02-01	ESC_DB5342AA	152	229176	198582	20662	3.6.3	103	21901	4559884	Escherichia coli / Shigella;98.38%	451	18374	5	ESC_HC8662AA_AS	1	1	1	1	1	0	1	1	1	0	0	0	0	0	0	0
ESC_DB5418AA	traces-0EFOjHt;ILLUMINA;Paired;;NA;Uploaded	Human			2023			Europe	France			F.X.Weill, Institut Pasteur	Shigella sonnei					2023-01-27	2024-02-03	ESC_DB5418AA	152	229229	208456	20662	3.6.3	176	20489	4516807	Escherichia coli / Shigella;97.87%	491	17917	5	ESC_HC8742AA_AS	1	1	1	1	1	1	1	1	1	0	0	0	0	0	0	0
ESC_DB6183AA	traces-0yJchys;ILLUMINA;Paired;;NA;Uploaded	Human			2023			Europe	France			F.X.Weill, Institut Pasteur	Shigella sonnei					2023-02-06	2024-02-13	ESC_DB6183AA	152	229798	205863	20662	3.6.3	148	22255	4531859	Escherichia coli / Shigella;97.97%	451	11549	5	ESC_HC9587AA_AS	1	1	1	1	1	1	1	1	1	0	0	0	0	0	0	0
ESC_DB6528AA	SRR23352386;ILLUMINA;Paired;;SRX19293867;SRA				2023			North America	United States			PulseNet Next Generation Subtyping Methods Unit	Shigella sonnei	PRJNA218110	SRP046387	SAMN33142567	SRS16694853	2023-02-07	2023-02-06	ESC_DB6528AA	152	229971	229971	20662	3.6.3	44	25093	4539505	Escherichia coli / Shigella;98.09%	435	2679	5	ESC_HC9934AA_AS	1	1	0	0	0	0	1	1	1	0	0	0	0	0	0	0
ESC_DB7069AA	traces-0LSJSBZ;ILLUMINA;Paired;;NA;Uploaded	Human			2023			Europe	France			F.X.Weill, Institut Pasteur	Shigella sonnei					2023-02-13	2024-02-20	ESC_DB7069AA	152	230470	198582	20662	3.6.3	190	22586	4702655	Escherichia coli / Shigella;97.81%	513	14639	5	ESC_IC0415AA_AS	1	1	1	1	1	1	1	1	1	0	0	0	0	0	0	0
ESC_DB7111AA	SRR23440595;ILLUMINA;Paired;;SRX19353102;SRA				2023			North America	United States			PulseNet Next Generation Subtyping Methods Unit	Shigella sonnei	PRJNA218110	SRP046387	SAMN33271182	SRS16750149	2023-02-14	2023-02-13	ESC_DB7111AA	152	230568	20980	20662	3.6.3	62	24801	4682765	Escherichia coli / Shigella;98.48%	459	2119	5	ESC_IC0544AA_AS	1	1	0	0	0	0	1	1	0	0	0	0	0	0	0	0
ESC_DB7491AA	traces-0qfqbGQ;ILLUMINA;Paired;;NA;Uploaded							Europe	United Kingdom	Scotland		D. Brown (Scotland)						2023-02-20	2023-02-20	ESC_DB7491AA	152	231549	231549	20662	3.6.3	91	23517	4585451	Escherichia coli / Shigella;98.48%	515	6217	5	ESC_IC1629AA_AS	1	1	1	1	0	1	1	1	1	0	0	0	0	0	0	0
ESC_DB8047AA	traces-0GHjlgh;ILLUMINA;Paired;;NA;Uploaded							Europe	United Kingdom	Scotland		D. Brown (Scotland)						2023-02-27	2023-02-27	ESC_DB8047AA	152	231958	231549	20662	3.6.3	124	25093	4545607	Escherichia coli / Shigella;99.07%	437	1864	5	ESC_IC2208AA_AS	1	1	1	1	1	1	1	1	1	0	0	0	0	0	0	0
ESC_GB0466AA	traces-0uuKctY;ILLUMINA;Paired;;NA;Uploaded							Europe	United Kingdom	Scotland		D. Brown (Scotland)						2023-07-28	2023-07-28	ESC_GB0466AA	152	250016	53008	20662	3.6.3		25381	4617433	Escherichia coli / Shigella;98.36%	427	1325	5.1	ESC_KC5387AA_AS	1	1	1	1	1	1	1	1	1	0	0	0	0	0	0	0
ESC_GB9141AA	traces-0HVafAF;ILLUMINA;Paired;;NA;Uploaded	Human	Human		2023	5	8	Africa	Tunisia	Tunis		Laboratory of Microbiology of Charles Nicolle Hospital	Shigella sonnei					2023-09-05	2023-09-05	ESC_GB9141AA	152	228606	210672	20662	3.6.3		22871	4613482	Escherichia coli / Shigella;98.03%	426	12417	5.1	ESC_LC4056AA_AS	1	1	0	1	1	1	1	1	1	0	0	0	0	0	0	0
ESC_GB9142AA	traces-0CneRis;ILLUMINA;Paired;;NA;Uploaded	Human	Human		2022	11	23	Africa	Tunisia	Tunis		Laboratory of Microbiology of Charles Nicolle Hospital	Shigella sonnei					2023-09-05	2023-09-05	ESC_GB9142AA	152	257191	257191	20662	3.6.3		14074	4582691	Escherichia coli / Shigella;98.06%	584	50852	5.1	ESC_LC4057AA_AS	1	1	0	1	1	1	1	1	0	0	1	0	0	0	0	0
ESC_GB9148AA	traces-0zqsBkz;ILLUMINA;Paired;;NA;Uploaded,traces-0hOXjOE;ILLUMINA;Paired;;NA;Uploaded	Human	Human		2022	12	27	Africa	Tunisia	Tunis		Laboratory of Microbiology Of Charles Nicolle Hospital	Shigella sonnei					2023-09-05	2023-09-05	ESC_GB9148AA	152	257194	257194	20662	3.6.3		17464	4597789	Escherichia coli / Shigella;97.98%	584	117506	5.1	ESC_LC4066AA_AS	1	1	1	1	1	1	1	0	1	0	0	0	0	0	0	0
ESC_HB2891AA	SRR26280409;ILLUMINA;Paired;;SRX21989567;SRA				2023			North America	United States			PulseNet Next Generation Subtyping Methods Unit	Shigella sonnei	PRJNA218110	SRP046387	SAMN37684782	SRS19064682	2023-10-06	2023-10-06	ESC_HB2891AA	152	259860	198582	20662	3.6.3		24492	4554574	Escherichia coli / Shigella;98.53%	413	4509	5.1	ESC_LC7909AA_AS	1	1	1	1	1	1	1	1	1	0	0	0	0	0	0	0
ESC_HB5846AA	traces-0rQkukM;ILLUMINA;Paired;;NA;Uploaded	Human			2023			Europe	France			F.X.Weill, Institut Pasteur	Shigella sonnei					2023-10-26	2023-10-26	ESC_HB5846AA	152	261520	198582	20662	3.6.3		25381	4691207	Escherichia coli / Shigella;98.39%	434	7273	5.1	ESC_MC1020AA_AS	1	1	1	1	1	1	1	1	1	0	0	0	0	0	0	0
ESC_HB5847AA	traces-0GZCejG;ILLUMINA;Paired;;NA;Uploaded	Human			2023			Europe	France			F.X.Weill, Institut Pasteur	Shigella sonnei					2023-10-26	2023-10-26	ESC_HB5847AA	152	261522	198582	20662	3.6.3		23517	4546896	Escherichia coli / Shigella;98.77%	433	10699	5.1	ESC_MC1021AA_AS	1	1	1	1	1	1	1	1	1	0	0	0	0	0	0	0
ESC_HB5860AA	traces-0btpdqY;ILLUMINA;Paired;;NA;Uploaded	Human			2023			Europe	France			F.X.Weill, Institut Pasteur	Shigella sonnei					2023-10-26	2023-10-26	ESC_HB5860AA	152	261527	205863	20662	3.6.3		22941	4586418	Escherichia coli / Shigella;98.38%	457	14711	5.1	ESC_MC1034AA_AS	1	1	0	0	0	0	1	1	1	0	0	0	0	0	0	0
ESC_HB6945AA	traces-0JsidND;ILLUMINA;Paired;;NA;Uploaded							Europe	United Kingdom	Scotland		D. Brown (Scotland)						2023-11-10	2023-11-10	ESC_HB6945AA	152	262882	148707	20662	3.6.3		25589	4596138	Escherichia coli / Shigella;97.69%	415	1398	5.1	ESC_MC2188AA_AS	1	1	1	1	0	1	1	1	0	0	0	0	0	0	0	0
ESC_HB7044AA	traces-0GPuOhV;ILLUMINA;Paired;;NA;Uploaded							Europe	United Kingdom	Scotland		D. Brown (Scotland)						2023-11-13	2023-11-13	ESC_HB7044AA	152	262969	262969	20662	3.6.3		24492	4693787	Escherichia coli / Shigella;98.6%	465	2051	5.1	ESC_MC2287AA_AS	1	1	0	0	0	0	1	1	1	0	0	0	0	0	0	0
ESC_HB9195AA	traces-0LaJbyi;ILLUMINA;Paired;;NA;Uploaded	Human			2023			Europe	France			F.X.Weill, Institut Pasteur	Shigella sonnei					2023-11-22	2023-11-22	ESC_HB9195AA	152	260471	198582	20662	3.6.3		25093	4760606	Escherichia coli / Shigella;98.44%	444	9365	5.1	ESC_MC4683AA_AS	1	1	1	1	1	0	1	1	1	0	0	0	0	0	0	0
ESC_IB2711AA	SRR27364789;ILLUMINA;Paired;;SRX23041309;SRA				2023			North America	United States			PulseNet Next Generation Subtyping Methods Unit	Shigella sonnei	PRJNA218110	SRP046387	SAMN39143754	SRS20002392	2023-12-28	2023-12-27	ESC_IB2711AA	152	267556	20980	20662	3.6.3		25093	4533584	Escherichia coli / Shigella;98.92%	419	1397	5.1	ESC_MC8380AA_AS	1	1	1	1	1	1	1	1	0	0	0	0	0	0	0	0
ESC_IB6795AA	SRR27734452;ILLUMINA;Paired;;SRX23399937;SRA				2024			North America	United States			PulseNet Next Generation Subtyping Methods Unit	Shigella sp.	PRJNA218110	SRP046387	SAMN39619158	SRS20260488	2024-01-27	2024-01-26	ESC_IB6795AA	152	270279	257110	20662	3.6.3		25381	4616543	Escherichia coli / Shigella;98.55%	427	1526	5.1	ESC_NC2679AA_AS	1	1	0	0	0	0	1	1	1	0	0	0	0	0	0	0
ESC_JB0489AA	SRR28220667;ILLUMINA;Paired;;SRX23832021;SRA	Human	Human	Homo sapiens; human	2023	1		Europe	United Kingdom			Gastrointestinal Bacteria Reference Unit, Public Health England	Shigella sonnei	PRJNA315192	SRP071789	SAMN40255864	SRS20653766	2024-03-08	2024-03-06	ESC_JB0489AA	152	273484	231549	20662	3.6.3		23656	4639913	Escherichia coli / Shigella;98.21%	475	2962	5.1	ESC_NC7205AA_AS	1	1	1	1	1	1	1	1	1	0	0	0	0	0	0	0
ESC_JB0493AA	SRR28220653;ILLUMINA;Paired;;SRX23832007;SRA	Human	Human	Homo sapiens; human	2024	2		Europe	United Kingdom			Gastrointestinal Bacteria Reference Unit, Public Health England	Shigella sonnei	PRJNA315192	SRP071789	SAMN40255779	SRS20653753	2024-03-08	2024-03-06	ESC_JB0493AA	152	273216	273216	20662	3.6.3		25500	4554494	Escherichia coli / Shigella;98.24%	331	36597	5.1	ESC_NC7209AA_AS	1	1	1	1	1	1	1	1	1	0	0	0	0	0	0	0
ESC_JB0499AA	SRR28220635;ILLUMINA;Paired;;SRX23831989;SRA	Human	Human	Homo sapiens; human	2023	1		Europe	United Kingdom			Gastrointestinal Bacteria Reference Unit, Public Health England	Shigella sonnei	PRJNA315192	SRP071789	SAMN40255762	SRS20653734	2024-03-08	2024-03-06	ESC_JB0499AA	152	273476	228646	20662	3.6.3		24512	4580109	Escherichia coli / Shigella;97.9%	415	5171	5.1	ESC_NC7215AA_AS	1	1	1	1	1	1	1	1	1	0	0	0	0	0	0	0
ESC_JB0528AA	SRR28208714;ILLUMINA;Paired;;SRX23820992;SRA	Human	Human	Homo sapiens; human	2023	2		Europe	United Kingdom			Gastrointestinal Bacteria Reference Unit, Public Health England	Shigella sonnei	PRJNA315192	SRP071789	SAMN40242294	SRS20643336	2024-03-08	2024-03-05	ESC_JB0528AA	152	273450	208456	20662	3.6.3		23333	4766566	Escherichia coli / Shigella;98.03%	472	6069	5.1	ESC_NC7244AA_AS	1	1	1	1	1	1	1	1	1	0	0	1	1	0	0	0
ESC_JB0529AA	SRR28208712;ILLUMINA;Paired;;SRX23820990;SRA	Human	Human	Homo sapiens; human	2023	1		Europe	United Kingdom			Gastrointestinal Bacteria Reference Unit, Public Health England	Shigella sonnei	PRJNA315192	SRP071789	SAMN40242225	SRS20643334	2024-03-08	2024-03-05	ESC_JB0529AA	152	273451	273451	20662	3.6.3		24331	4640932	Escherichia coli / Shigella;97.72%	438	4591	5.1	ESC_NC7245AA_AS	1	1	1	1	1	1	1	1	1	0	0	0	0	0	0	0
ESC_JB0560AA	SRR28204699;ILLUMINA;Paired;;SRX23816984;SRA	Human	Human	Homo sapiens; human	2023	2		Europe	United Kingdom			Gastrointestinal Bacteria Reference Unit, Public Health England	Shigella sonnei	PRJNA315192	SRP071789	SAMN40231793	SRS20639479	2024-03-08	2024-03-04	ESC_JB0560AA	152	273422	211505	20662	3.6.3		23433	4601913	Escherichia coli / Shigella;97.76%	464	4006	5.1	ESC_NC7276AA_AS	1	1	1	1	1	1	1	1	0	0	0	0	0	0	0	0
ESC_JB0577AA	SRR28204656;ILLUMINA;Paired;;SRX23816941;SRA	Human	Human	Homo sapiens; human	2023	2		Europe	United Kingdom			Gastrointestinal Bacteria Reference Unit, Public Health England	Shigella sonnei	PRJNA315192	SRP071789	SAMN40231741	SRS20639436	2024-03-08	2024-03-04	ESC_JB0577AA	152	273406	208456	20662	3.6.3		23647	4686459	Escherichia coli / Shigella;98.32%	393	8939	5.1	ESC_NC7293AA_AS	1	1	1	1	1	1	1	1	1	0	0	1	1	0	0	0
ESC_JB0603AA	SRR28204603;ILLUMINA;Paired;;SRX23816888;SRA	Human	Human	Homo sapiens; human	2023	2		Europe	United Kingdom			Gastrointestinal Bacteria Reference Unit, Public Health England	Shigella sonnei	PRJNA315192	SRP071789	SAMN40231721	SRS20639383	2024-03-08	2024-03-04	ESC_JB0603AA	152	273377	273377	20662	3.6.3	42	24090	4570492	Escherichia coli / Shigella;98.34%	411	26918	5.1	ESC_NC7319AA_AS	1	1	1	1	1	1	1	1	1	0	0	0	0	0	0	0
ESC_JB0619AA	SRR28200706;ILLUMINA;Paired;;SRX23813788;SRA	Human	Human	Homo sapiens; human	2023	2		Europe	United Kingdom			Gastrointestinal Bacteria Reference Unit, Public Health England	Shigella sonnei	PRJNA315192	SRP071789	SAMN40219158	SRS20636393	2024-03-08	2024-03-03	ESC_JB0619AA	152	273363	273318	20662	3.6.3		23337	4805492	Escherichia coli / Shigella;98.12%	558	6401	5.1	ESC_NC7335AA_AS	1	1	1	1	1	1	1	1	1	0	0	0	0	0	0	0
ESC_JB0671AA	SRR28172317;ILLUMINA;Paired;;SRX23802395;SRA	Human	Human	Homo sapiens; human	2023	2		Europe	United Kingdom			Gastrointestinal Bacteria Reference Unit, Public Health England	Shigella sonnei	PRJNA315192	SRP071789	SAMN40210294	SRS20625373	2024-03-08	2024-03-02	ESC_JB0671AA	152	273322	273318	20662	3.6.3		23421	4776033	Escherichia coli / Shigella;97.82%	497	6616	5.1	ESC_NC7385AA_AS	1	1	1	1	1	0	1	1	1	0	0	0	0	0	0	0
ESC_JB0676AA	SRR28172296;ILLUMINA;Paired;;SRX23802374;SRA	Human	Human	Homo sapiens; human	2023	3		Europe	United Kingdom			Gastrointestinal Bacteria Reference Unit, Public Health England	Shigella sonnei	PRJNA315192	SRP071789	SAMN40210289	SRS20625352	2024-03-08	2024-03-02	ESC_JB0676AA	152	273318	273318	20662	3.6.3		23656	4796221	Escherichia coli / Shigella;97.51%	495	5036	5.1	ESC_NC7390AA_AS	1	1	1	1	1	1	1	1	1	0	0	0	0	0	0	0
ESC_JB0692AA	SRR28172228;ILLUMINA;Paired;;SRX23802306;SRA	Human	Human	Homo sapiens; human	2023	2		Europe	United Kingdom			Gastrointestinal Bacteria Reference Unit, Public Health England	Shigella sonnei	PRJNA315192	SRP071789	SAMN40210006	SRS20625285	2024-03-08	2024-03-02	ESC_JB0692AA	152	273627	273318	20662	3.6.3		23414	4821839	Escherichia coli / Shigella;97.92%	537	4385	5.1	ESC_NC7406AA_AS	1	1	1	1	1	1	1	1	1	0	0	0	0	0	0	0
ESC_JB0704AA	SRR28172188;ILLUMINA;Paired;;SRX23802266;SRA	Human	Human	Homo sapiens; human	2023	3		Europe	United Kingdom			Gastrointestinal Bacteria Reference Unit, Public Health England	Shigella sonnei	PRJNA315192	SRP071789	SAMN40209998	SRS20625245	2024-03-08	2024-03-02	ESC_JB0704AA	152	273363	273318	20662	3.6.3		23654	4802692	Escherichia coli / Shigella;98.47%	488	6873	5.1	ESC_NC7418AA_AS	1	1	1	1	1	1	1	1	1	0	0	0	0	0	0	0
ESC_JB0710AA	SRR28172172;ILLUMINA;Paired;;SRX23802250;SRA	Human	Human	Homo sapiens; human	2023	3		Europe	United Kingdom			Gastrointestinal Bacteria Reference Unit, Public Health England	Shigella sonnei	PRJNA315192	SRP071789	SAMN40210010	SRS20625229	2024-03-08	2024-03-02	ESC_JB0710AA	152	273616	53008	20662	3.6.3		25212	4484043	Escherichia coli / Shigella;98.18%	337	16617	5.1	ESC_NC7424AA_AS	1	1	1	1	1	1	1	1	1	0	0	0	0	0	0	0
ESC_JB1466AA	SRR28284954;ILLUMINA;Paired;;SRX23894217;SRA	Human	Human	Homo sapiens; human	2024	3		Europe	United Kingdom			Gastrointestinal Bacteria Reference Unit, Public Health England		PRJNA315192	SRP071789	SAMN40370877	SRS20719009	2024-03-12	2024-03-12	ESC_JB1466AA	152	274403	208456	20662	3.6.3	151	25414	4411762	Escherichia coli / Shigella;99.09%	341	5960	5.1	ESC_NC8099AA_AS	0	1	0	0	0	0	1	0	0	0	0	0	0	0	0	0
ESC_JB1874AA	SRR28339545;ILLUMINA;Paired;;SRX23946103;SRA	Human	Human	Homo sapiens; human	2024	3		Europe	United Kingdom			Gastrointestinal Bacteria Reference Unit, Public Health England	Shigella sonnei	PRJNA315192	SRP071789	SAMN40446148	SRS20747939	2024-03-15	2024-03-15	ESC_JB1874AA	152	274754	274754	20662	3.6.3		23412	4611362	Escherichia coli / Shigella;97.97%	441	11616	5.1	ESC_NC8655AA_AS	1	1	1	1	1	1	1	1	1	0	0	0	0	0	0	0
ESC_JB1994AA	SRR28361645;ILLUMINA;Paired;;SRX23966785;SRA	Human	Human	Homo sapiens; human	2024	2		Europe	United Kingdom			Gastrointestinal Bacteria Reference Unit, Public Health England	Shigella sonnei	PRJNA315192	SRP071789	SAMN40478073	SRS20766415	2024-03-17	2024-03-17	ESC_JB1994AA	152	274934	273216	20662	3.6.3		25610	4648475	Escherichia coli / Shigella;98.28%	386	9905	5.1	ESC_NC8816AA_AS	1	1	1	1	1	1	1	1	1	0	0	0	0	0	0	0
ESC_JB2390AA	SRR28368853;ILLUMINA;Paired;;SRX23973925;SRA	Human	Human	Homo sapiens; human	2024	1		Europe	United Kingdom			Gastrointestinal Bacteria Reference Unit, Public Health England	Shigella sonnei	PRJNA315192	SRP071789	SAMN40505189	SRS20772623	2024-03-19	2024-03-19	ESC_JB2390AA	152	275169	257110	20662	3.6.3		24977	4561649	Escherichia coli / Shigella;98.26%	398	5135	5.1	ESC_NC9213AA_AS	1	1	1	1	1	1	1	1	1	0	0	0	0	0	0	0
ESC_JB2579AA	SRR28382943;ILLUMINA;Paired;;SRX23987783;SRA	Human	Human	Homo sapiens; human	2024	1		Europe	United Kingdom			Gastrointestinal Bacteria Reference Unit, Public Health England	Shigella sonnei	PRJNA315192	SRP071789	SAMN40534697	SRS20785260	2024-03-20	2024-03-20	ESC_JB2579AA	152	275321	275321	20662	3.6.3		24252	4356307	Escherichia coli / Shigella;98.36%	318	32141	5.1	ESC_NC9419AA_AS	1	1	1	1	1	1	1	1	1	0	0	0	0	0	0	0
ESC_JB2678AA	SRR28390898;ILLUMINA;Paired;;SRX23995791;SRA	Human	Human	Homo sapiens; human	2024	1		Europe	United Kingdom			Gastrointestinal Bacteria Reference Unit, Public Health England	Shigella sonnei	PRJNA315192	SRP071789	SAMN40548493	SRS20792476	2024-03-21	2024-03-21	ESC_JB2678AA	152	275483	275483	20662	3.6.3		25299	4416803	Escherichia coli / Shigella;98.19%	322	7062	5.1	ESC_NC9499AA_AS	1	1	1	1	1	1	1	1	0	0	0	0	0	0	0	0
[truncated: 8 more columns]
